# Supplementary material for: Identifying the zero-dose and under-immunized children in Bangladesh: Approaches and experiences
Source: PLoS One. 2024 Oct 28;19(10):e0312171. doi: 10.1371/journal.pone.0312171 (PMC11515957; doi:10.1371/journal.pone.0312171)
Supplement: S1 Dataset — (XLSX) [file pone.0312171.s003.xlsx]

## Sheet: codebook
Variable Name	Variable Label	Value Label	Value Code	Variable Type
q101	q101: Name of division			Numeric
		1=Chattogram	1
		2=Dhaka	2
		3=Rangpur	3
		4=Sylhet	4
		5=Rajshahi	5
		6=Mymensingh	6
q102	q102: Name of district/City Corporation			Numeric
		1=Sunamganj	1
		2=Chapai Nababganj	2
		3=Gaibandha	3
		4=Noakhali	4
		5=Rangamati	5
		6=Dhaka City Corporation	6
		7=sherpur	7
q103	q103: Name of upazila/City Corporation Area			Numeric
		1=Jamalganj	1
		2=Dowara Bazar	2
		3=Sulla	3
		4=Shibganj	4
		5=Chapai Nababganj Sadar	5
		6=Bholahat	6
		7=Saghata	7
		8=Palashbari	8
		9=Fulchhari	9
		10=Hatiya	10
		11=Sonaimuri	11
		12=Subarnachar	12
		13=Rangamati Sadar	13
		14=Naniarchar	14
		15=Barkal	15
		16=Dhaka South City Corporation (DSCC)	16
		17=Dhaka North City Corporation (DNCC)	17
		18=Nalitabari	18
		19=Sreebardi	19
q108	q108: Type of cluster			Numeric
		1=Hard to reach haor	1
		2=Hard to reach hilly	2
		3=Hard to reach coastal	3
		4=Hard to reach char areas	4
		5=Plain areas	5
		6=Urban city corporations (CCs)	6
age_child_cat	Age of Child (category)			Numeric
		4.5-<12m	1
		12-<24m	2
res_id	ID of respondent	Randomly generated		String
q205	q205: Gender			Numeric
		1=Male	1
		2=Female	2
q219	q219: Did the child receive any EPI vaccine?			Numeric
		1=Was Vaccinated	1
		2=Was not vaccinated	2
q220	q220: Received Pentavalent-1 vaccine			Numeric
		1=Yes	1
		2=No	2
		3=The child has not reached the appropriate age to receive vaccine	3
q223	q223: Received Pentavalent-3 vaccine			Numeric
		1=Yes	1
		2=No	2
		3=The child has not reached the appropriate age to receive vaccine	3
cluster_name	Cluster number	Serial number of cluster		String
accepted	Cluster accepted			Numeric
		No	0
		Yes	1
zd_all	Zero Dose Child			Numeric
		No	0
		Yes	1
ui_all	Under immunized Child			Numeric
		No	0
		Yes	1

## Sheet: data
q101	q102	q103	q108	res_id	q205	age_child_cat	q219	q220	q223	cluster_name	accepted	zd_all	ui_all
4=Sylhet	1=Sunamganj	1=Jamalganj	1=Hard to reach haor	202303261217001	1=Male	4.5-<12m	1=Was vaccinated	1=Yes	1=Yes	Cluster-1	Yes	No	No
4=Sylhet	1=Sunamganj	1=Jamalganj	1=Hard to reach haor	202303251029002	1=Male	4.5-<12m	1=Was vaccinated	1=Yes	2=No	Cluster-1	Yes	No	Yes
4=Sylhet	1=Sunamganj	1=Jamalganj	1=Hard to reach haor	202303231253003	1=Male	4.5-<12m	1=Was vaccinated	1=Yes	1=Yes	Cluster-1	Yes	No	No
4=Sylhet	1=Sunamganj	1=Jamalganj	1=Hard to reach haor	202303261027004	1=Male	12-<24m	1=Was vaccinated	1=Yes	2=No	Cluster-1	Yes	No	Yes
4=Sylhet	1=Sunamganj	1=Jamalganj	1=Hard to reach haor	202303250934005	1=Male	12-<24m	1=Was vaccinated	1=Yes	1=Yes	Cluster-1	Yes	No	No
4=Sylhet	1=Sunamganj	1=Jamalganj	1=Hard to reach haor	202303251055006	1=Male	4.5-<12m	1=Was vaccinated	1=Yes	1=Yes	Cluster-1	Yes	No	No
4=Sylhet	1=Sunamganj	1=Jamalganj	1=Hard to reach haor	202303270905007	1=Male	12-<24m	1=Was vaccinated	1=Yes	1=Yes	Cluster-1	Yes	No	No
4=Sylhet	1=Sunamganj	1=Jamalganj	1=Hard to reach haor	202303270954008	2=Female	4.5-<12m	1=Was vaccinated	1=Yes	2=No	Cluster-1	Yes	No	Yes
4=Sylhet	1=Sunamganj	1=Jamalganj	1=Hard to reach haor	202303261112009	2=Female	4.5-<12m	1=Was vaccinated	1=Yes	1=Yes	Cluster-1	Yes	No	No
4=Sylhet	1=Sunamganj	1=Jamalganj	1=Hard to reach haor	202303261005010	2=Female	12-<24m	1=Was vaccinated	1=Yes	1=Yes	Cluster-1	Yes	No	No
4=Sylhet	1=Sunamganj	1=Jamalganj	1=Hard to reach haor	202303231026011	1=Male	12-<24m	1=Was vaccinated	1=Yes	1=Yes	Cluster-1	Yes	No	No
4=Sylhet	1=Sunamganj	1=Jamalganj	1=Hard to reach haor	202303271011012	1=Male	4.5-<12m	1=Was vaccinated	1=Yes	1=Yes	Cluster-1	Yes	No	No
4=Sylhet	1=Sunamganj	1=Jamalganj	1=Hard to reach haor	202303261239013	1=Male	12-<24m	1=Was vaccinated	1=Yes	1=Yes	Cluster-1	Yes	No	No
4=Sylhet	1=Sunamganj	1=Jamalganj	1=Hard to reach haor	202303231330014	1=Male	12-<24m	1=Was vaccinated	1=Yes	1=Yes	Cluster-1	Yes	No	No
4=Sylhet	1=Sunamganj	1=Jamalganj	1=Hard to reach haor	202303261131015	2=Female	4.5-<12m	1=Was vaccinated	1=Yes	2=No	Cluster-1	Yes	No	Yes
4=Sylhet	1=Sunamganj	1=Jamalganj	1=Hard to reach haor	202303261155016	1=Male	12-<24m	1=Was vaccinated	1=Yes	2=No	Cluster-1	Yes	No	Yes
4=Sylhet	1=Sunamganj	1=Jamalganj	1=Hard to reach haor	202303251001017	1=Male	4.5-<12m	1=Was vaccinated	1=Yes	1=Yes	Cluster-1	Yes	No	No
4=Sylhet	1=Sunamganj	1=Jamalganj	1=Hard to reach haor	202303231108018	1=Male	12-<24m	1=Was vaccinated	1=Yes	1=Yes	Cluster-1	Yes	No	No
4=Sylhet	1=Sunamganj	1=Jamalganj	1=Hard to reach haor	202303260918019	1=Male	4.5-<12m	1=Was vaccinated	1=Yes	1=Yes	Cluster-1	Yes	No	No
4=Sylhet	1=Sunamganj	1=Jamalganj	1=Hard to reach haor	202303260830020	2=Female	12-<24m	1=Was vaccinated	1=Yes	1=Yes	Cluster-1	Yes	No	No
4=Sylhet	1=Sunamganj	1=Jamalganj	1=Hard to reach haor	202303250843021	2=Female	12-<24m	1=Was vaccinated	1=Yes	1=Yes	Cluster-1	Yes	No	No
4=Sylhet	1=Sunamganj	1=Jamalganj	1=Hard to reach haor	202303230954022	2=Female	4.5-<12m	1=Was vaccinated	1=Yes	1=Yes	Cluster-1	Yes	No	No
4=Sylhet	1=Sunamganj	1=Jamalganj	1=Hard to reach haor	202303231222023	2=Female	4.5-<12m	1=Was vaccinated	1=Yes	1=Yes	Cluster-1	Yes	No	No
4=Sylhet	1=Sunamganj	1=Jamalganj	1=Hard to reach haor	202303250750024	1=Male	12-<24m	1=Was vaccinated	1=Yes	1=Yes	Cluster-1	Yes	No	No
4=Sylhet	1=Sunamganj	1=Jamalganj	1=Hard to reach haor	202303250913025	1=Male	4.5-<12m	1=Was vaccinated	1=Yes	1=Yes	Cluster-1	Yes	No	No
4=Sylhet	1=Sunamganj	1=Jamalganj	1=Hard to reach haor	202303231311026	2=Female	12-<24m	1=Was vaccinated	1=Yes	1=Yes	Cluster-1	Yes	No	No
4=Sylhet	1=Sunamganj	1=Jamalganj	1=Hard to reach haor	202303251124027	2=Female	12-<24m	1=Was vaccinated	1=Yes	1=Yes	Cluster-1	Yes	No	No
4=Sylhet	1=Sunamganj	1=Jamalganj	1=Hard to reach haor	202303260855028	2=Female	4.5-<12m	1=Was vaccinated	1=Yes	1=Yes	Cluster-1	Yes	No	No
4=Sylhet	1=Sunamganj	1=Jamalganj	1=Hard to reach haor	202303290955029	2=Female	12-<24m	1=Was vaccinated	1=Yes	1=Yes	Cluster-2	Yes	No	No
4=Sylhet	1=Sunamganj	1=Jamalganj	1=Hard to reach haor	202303311024030	1=Male	12-<24m	1=Was vaccinated	1=Yes	2=No	Cluster-2	Yes	No	Yes
4=Sylhet	1=Sunamganj	1=Jamalganj	1=Hard to reach haor	202303281025031	2=Female	12-<24m	1=Was vaccinated	1=Yes	1=Yes	Cluster-2	Yes	No	No
4=Sylhet	1=Sunamganj	1=Jamalganj	1=Hard to reach haor	202303301008032	1=Male	4.5-<12m	1=Was vaccinated	1=Yes	2=No	Cluster-2	Yes	No	Yes
4=Sylhet	1=Sunamganj	1=Jamalganj	1=Hard to reach haor	202303291050033	2=Female	4.5-<12m	1=Was vaccinated	1=Yes	1=Yes	Cluster-2	Yes	No	No
4=Sylhet	1=Sunamganj	1=Jamalganj	1=Hard to reach haor	202303300951034	1=Male	4.5-<12m	1=Was vaccinated	1=Yes	2=No	Cluster-2	Yes	No	Yes
4=Sylhet	1=Sunamganj	1=Jamalganj	1=Hard to reach haor	202303280901035	1=Male	12-<24m	1=Was vaccinated	1=Yes	1=Yes	Cluster-2	Yes	No	No
4=Sylhet	1=Sunamganj	1=Jamalganj	1=Hard to reach haor	202303301047036	1=Male	12-<24m	1=Was vaccinated	1=Yes	1=Yes	Cluster-2	Yes	No	No
4=Sylhet	1=Sunamganj	1=Jamalganj	1=Hard to reach haor	202303301116037	1=Male	12-<24m	1=Was vaccinated	1=Yes	1=Yes	Cluster-2	Yes	No	No
4=Sylhet	1=Sunamganj	1=Jamalganj	1=Hard to reach haor	202303310958038	2=Female	12-<24m	1=Was vaccinated	1=Yes	1=Yes	Cluster-2	Yes	No	No
4=Sylhet	1=Sunamganj	1=Jamalganj	1=Hard to reach haor	202303290921039	1=Male	12-<24m	1=Was vaccinated	1=Yes	1=Yes	Cluster-2	Yes	No	No
4=Sylhet	1=Sunamganj	1=Jamalganj	1=Hard to reach haor	202303280919040	1=Male	12-<24m	1=Was vaccinated	1=Yes	1=Yes	Cluster-2	Yes	No	No
4=Sylhet	1=Sunamganj	1=Jamalganj	1=Hard to reach haor	202303290940041	1=Male	4.5-<12m	1=Was vaccinated	1=Yes	1=Yes	Cluster-2	Yes	No	No
4=Sylhet	1=Sunamganj	1=Jamalganj	1=Hard to reach haor	202303280940042	2=Female	4.5-<12m	1=Was vaccinated	1=Yes	1=Yes	Cluster-2	Yes	No	No
4=Sylhet	1=Sunamganj	1=Jamalganj	1=Hard to reach haor	202303280831043	2=Female	12-<24m	1=Was vaccinated	1=Yes	1=Yes	Cluster-2	Yes	No	No
4=Sylhet	1=Sunamganj	1=Jamalganj	1=Hard to reach haor	202303281126044	2=Female	12-<24m	1=Was vaccinated	1=Yes	1=Yes	Cluster-2	Yes	No	No
4=Sylhet	1=Sunamganj	1=Jamalganj	1=Hard to reach haor	202303300901045	1=Male	12-<24m	1=Was vaccinated	1=Yes	1=Yes	Cluster-2	Yes	No	No
4=Sylhet	1=Sunamganj	1=Jamalganj	1=Hard to reach haor	202303281007046	1=Male	12-<24m	2=Was not vaccinated			Cluster-2	Yes	Yes	No
4=Sylhet	1=Sunamganj	1=Jamalganj	1=Hard to reach haor	202303301151047	2=Female	4.5-<12m	1=Was vaccinated	1=Yes	1=Yes	Cluster-2	Yes	No	No
4=Sylhet	1=Sunamganj	1=Jamalganj	1=Hard to reach haor	202303310941048	1=Male	12-<24m	1=Was vaccinated	1=Yes	1=Yes	Cluster-2	Yes	No	No
4=Sylhet	1=Sunamganj	1=Jamalganj	1=Hard to reach haor	202303291035049	2=Female	4.5-<12m	1=Was vaccinated	1=Yes	1=Yes	Cluster-2	Yes	No	No
4=Sylhet	1=Sunamganj	1=Jamalganj	1=Hard to reach haor	202303281050050	2=Female	4.5-<12m	1=Was vaccinated	1=Yes	1=Yes	Cluster-2	Yes	No	No
4=Sylhet	1=Sunamganj	1=Jamalganj	1=Hard to reach haor	202303291015051	2=Female	12-<24m	1=Was vaccinated	1=Yes	1=Yes	Cluster-2	Yes	No	No
4=Sylhet	1=Sunamganj	1=Jamalganj	1=Hard to reach haor	202303281146052	2=Female	4.5-<12m	1=Was vaccinated	1=Yes	2=No	Cluster-2	Yes	No	Yes
4=Sylhet	1=Sunamganj	1=Jamalganj	1=Hard to reach haor	202303291130053	2=Female	12-<24m	1=Was vaccinated	1=Yes	1=Yes	Cluster-2	Yes	No	No
4=Sylhet	1=Sunamganj	1=Jamalganj	1=Hard to reach haor	202303301137054	1=Male	12-<24m	1=Was vaccinated	1=Yes	1=Yes	Cluster-2	Yes	No	No
4=Sylhet	1=Sunamganj	1=Jamalganj	1=Hard to reach haor	202303300848055	1=Male	4.5-<12m	1=Was vaccinated	1=Yes	2=No	Cluster-2	Yes	No	Yes
4=Sylhet	1=Sunamganj	1=Jamalganj	1=Hard to reach haor	202303301025056	2=Female	4.5-<12m	1=Was vaccinated	1=Yes	1=Yes	Cluster-2	Yes	No	No
4=Sylhet	1=Sunamganj	2=Dowara Bazar	1=Hard to reach haor	202304090941057	2=Female	4.5-<12m	2=Was not vaccinated			Cluster-1	Yes	Yes	No
4=Sylhet	1=Sunamganj	2=Dowara Bazar	1=Hard to reach haor	202304090851058	2=Female	12-<24m	1=Was vaccinated	1=Yes	2=No	Cluster-1	Yes	No	Yes
4=Sylhet	1=Sunamganj	2=Dowara Bazar	1=Hard to reach haor	202304080924059	2=Female	12-<24m	1=Was vaccinated	1=Yes	2=No	Cluster-1	Yes	No	Yes
4=Sylhet	1=Sunamganj	2=Dowara Bazar	1=Hard to reach haor	202304081149060	2=Female	12-<24m	1=Was vaccinated	1=Yes	2=No	Cluster-1	Yes	No	Yes
4=Sylhet	1=Sunamganj	2=Dowara Bazar	1=Hard to reach haor	202304091113061	2=Female	12-<24m	2=Was not vaccinated			Cluster-1	Yes	Yes	No
4=Sylhet	1=Sunamganj	2=Dowara Bazar	1=Hard to reach haor	202304100849062	2=Female	4.5-<12m	1=Was vaccinated	1=Yes	1=Yes	Cluster-1	Yes	No	No
4=Sylhet	1=Sunamganj	2=Dowara Bazar	1=Hard to reach haor	202304081116063	1=Male	4.5-<12m	1=Was vaccinated	1=Yes	2=No	Cluster-1	Yes	No	Yes
4=Sylhet	1=Sunamganj	2=Dowara Bazar	1=Hard to reach haor	202304091123064	2=Female	4.5-<12m	1=Was vaccinated	1=Yes	2=No	Cluster-1	Yes	No	Yes
4=Sylhet	1=Sunamganj	2=Dowara Bazar	1=Hard to reach haor	202304081130065	2=Female	12-<24m	1=Was vaccinated	1=Yes	1=Yes	Cluster-1	Yes	No	No
4=Sylhet	1=Sunamganj	2=Dowara Bazar	1=Hard to reach haor	202304081058066	2=Female	12-<24m	1=Was vaccinated	1=Yes	2=No	Cluster-1	Yes	No	Yes
4=Sylhet	1=Sunamganj	2=Dowara Bazar	1=Hard to reach haor	202304101054067	2=Female	4.5-<12m	1=Was vaccinated	1=Yes	2=No	Cluster-1	Yes	No	Yes
4=Sylhet	1=Sunamganj	2=Dowara Bazar	1=Hard to reach haor	202304100921068	1=Male	12-<24m	1=Was vaccinated	1=Yes	2=No	Cluster-1	Yes	No	Yes
4=Sylhet	1=Sunamganj	2=Dowara Bazar	1=Hard to reach haor	202304100952069	1=Male	4.5-<12m	1=Was vaccinated	1=Yes	1=Yes	Cluster-1	Yes	No	No
4=Sylhet	1=Sunamganj	2=Dowara Bazar	1=Hard to reach haor	202304090955070	1=Male	12-<24m	1=Was vaccinated	1=Yes	2=No	Cluster-1	Yes	No	Yes
4=Sylhet	1=Sunamganj	2=Dowara Bazar	1=Hard to reach haor	202304101007071	2=Female	12-<24m	1=Was vaccinated	1=Yes	2=No	Cluster-1	Yes	No	Yes
4=Sylhet	1=Sunamganj	2=Dowara Bazar	1=Hard to reach haor	202304091029072	2=Female	4.5-<12m	1=Was vaccinated	1=Yes	2=No	Cluster-1	Yes	No	Yes
4=Sylhet	1=Sunamganj	2=Dowara Bazar	1=Hard to reach haor	202304090916073	2=Female	12-<24m	1=Was vaccinated	1=Yes	2=No	Cluster-1	Yes	No	Yes
4=Sylhet	1=Sunamganj	2=Dowara Bazar	1=Hard to reach haor	202304081018074	2=Female	12-<24m	1=Was vaccinated	1=Yes	1=Yes	Cluster-1	Yes	No	No
4=Sylhet	1=Sunamganj	2=Dowara Bazar	1=Hard to reach haor	202304091015075	2=Female	4.5-<12m	1=Was vaccinated	1=Yes	2=No	Cluster-1	Yes	No	Yes
4=Sylhet	1=Sunamganj	2=Dowara Bazar	1=Hard to reach haor	202304081035076	1=Male	12-<24m	1=Was vaccinated	1=Yes	2=No	Cluster-1	Yes	No	Yes
4=Sylhet	1=Sunamganj	2=Dowara Bazar	1=Hard to reach haor	202304100902077	2=Female	4.5-<12m	1=Was vaccinated	1=Yes	2=No	Cluster-1	Yes	No	Yes
4=Sylhet	1=Sunamganj	2=Dowara Bazar	1=Hard to reach haor	202304101024078	1=Male	4.5-<12m	1=Was vaccinated	1=Yes	2=No	Cluster-1	Yes	No	Yes
4=Sylhet	1=Sunamganj	2=Dowara Bazar	1=Hard to reach haor	202304100934079	2=Female	12-<24m	2=Was not vaccinated			Cluster-1	Yes	Yes	No
4=Sylhet	1=Sunamganj	2=Dowara Bazar	1=Hard to reach haor	202304090828080	2=Female	12-<24m	1=Was vaccinated	1=Yes	1=Yes	Cluster-1	Yes	No	No
4=Sylhet	1=Sunamganj	2=Dowara Bazar	1=Hard to reach haor	202304100832081	1=Male	4.5-<12m	1=Was vaccinated	1=Yes	2=No	Cluster-1	Yes	No	Yes
4=Sylhet	1=Sunamganj	2=Dowara Bazar	1=Hard to reach haor	202304091048082	1=Male	4.5-<12m	1=Was vaccinated	1=Yes	2=No	Cluster-1	Yes	No	Yes
4=Sylhet	1=Sunamganj	2=Dowara Bazar	1=Hard to reach haor	202304081002083	2=Female	4.5-<12m	2=Was not vaccinated			Cluster-1	Yes	Yes	No
4=Sylhet	1=Sunamganj	2=Dowara Bazar	1=Hard to reach haor	202304080940084	1=Male	4.5-<12m	1=Was vaccinated	1=Yes	2=No	Cluster-1	Yes	No	Yes
4=Sylhet	1=Sunamganj	2=Dowara Bazar	1=Hard to reach haor	202304031028085	1=Male	12-<24m	1=Was vaccinated	1=Yes	1=Yes	Cluster-2	Yes	No	No
4=Sylhet	1=Sunamganj	2=Dowara Bazar	1=Hard to reach haor	202304041143086	1=Male	4.5-<12m	1=Was vaccinated	1=Yes	2=No	Cluster-2	Yes	No	Yes
4=Sylhet	1=Sunamganj	2=Dowara Bazar	1=Hard to reach haor	202304041119087	2=Female	12-<24m	1=Was vaccinated	1=Yes	1=Yes	Cluster-2	Yes	No	No
4=Sylhet	1=Sunamganj	2=Dowara Bazar	1=Hard to reach haor	202304051114088	1=Male	4.5-<12m	2=Was not vaccinated			Cluster-2	Yes	Yes	No
4=Sylhet	1=Sunamganj	2=Dowara Bazar	1=Hard to reach haor	202304051053089	2=Female	4.5-<12m	1=Was vaccinated	1=Yes	1=Yes	Cluster-2	Yes	No	No
4=Sylhet	1=Sunamganj	2=Dowara Bazar	1=Hard to reach haor	202304041005090	2=Female	4.5-<12m	1=Was vaccinated	1=Yes	2=No	Cluster-2	Yes	No	Yes
4=Sylhet	1=Sunamganj	2=Dowara Bazar	1=Hard to reach haor	202304031123091	1=Male	12-<24m	1=Was vaccinated	1=Yes	1=Yes	Cluster-2	Yes	No	No
4=Sylhet	1=Sunamganj	2=Dowara Bazar	1=Hard to reach haor	202304050900092	1=Male	12-<24m	1=Was vaccinated	1=Yes	1=Yes	Cluster-2	Yes	No	No
4=Sylhet	1=Sunamganj	2=Dowara Bazar	1=Hard to reach haor	202304050948093	1=Male	12-<24m	1=Was vaccinated	1=Yes	1=Yes	Cluster-2	Yes	No	No
4=Sylhet	1=Sunamganj	2=Dowara Bazar	1=Hard to reach haor	202304060936094	1=Male	12-<24m	1=Was vaccinated	1=Yes	1=Yes	Cluster-2	Yes	No	No
4=Sylhet	1=Sunamganj	2=Dowara Bazar	1=Hard to reach haor	202304041024095	1=Male	4.5-<12m	1=Was vaccinated	2=No		Cluster-2	Yes	Yes	No
4=Sylhet	1=Sunamganj	2=Dowara Bazar	1=Hard to reach haor	202304031110096	2=Female	4.5-<12m	2=Was not vaccinated			Cluster-2	Yes	Yes	No
4=Sylhet	1=Sunamganj	2=Dowara Bazar	1=Hard to reach haor	202304051038097	2=Female	4.5-<12m	2=Was not vaccinated			Cluster-2	Yes	Yes	No
4=Sylhet	1=Sunamganj	2=Dowara Bazar	1=Hard to reach haor	202304031002098	2=Female	4.5-<12m	1=Was vaccinated	1=Yes	2=No	Cluster-2	Yes	No	Yes
4=Sylhet	1=Sunamganj	2=Dowara Bazar	1=Hard to reach haor	202304051008099	2=Female	4.5-<12m	1=Was vaccinated	1=Yes	1=Yes	Cluster-2	Yes	No	No
4=Sylhet	1=Sunamganj	2=Dowara Bazar	1=Hard to reach haor	202304031225100	2=Female	12-<24m	1=Was vaccinated	1=Yes	1=Yes	Cluster-2	Yes	No	No
4=Sylhet	1=Sunamganj	2=Dowara Bazar	1=Hard to reach haor	202304041036101	1=Male	12-<24m	1=Was vaccinated	1=Yes	1=Yes	Cluster-2	Yes	No	No
4=Sylhet	1=Sunamganj	2=Dowara Bazar	1=Hard to reach haor	202304060900102	2=Female	4.5-<12m	1=Was vaccinated	1=Yes	1=Yes	Cluster-2	Yes	No	No
4=Sylhet	1=Sunamganj	2=Dowara Bazar	1=Hard to reach haor	202304040905103	2=Female	4.5-<12m	1=Was vaccinated	1=Yes	1=Yes	Cluster-2	Yes	No	No
4=Sylhet	1=Sunamganj	2=Dowara Bazar	1=Hard to reach haor	202304031307104	2=Female	12-<24m	1=Was vaccinated	1=Yes	1=Yes	Cluster-2	Yes	No	No
4=Sylhet	1=Sunamganj	2=Dowara Bazar	1=Hard to reach haor	202304050928105	1=Male	12-<24m	1=Was vaccinated	1=Yes	1=Yes	Cluster-2	Yes	No	No
4=Sylhet	1=Sunamganj	2=Dowara Bazar	1=Hard to reach haor	202304040936106	1=Male	4.5-<12m	2=Was not vaccinated			Cluster-2	Yes	Yes	No
4=Sylhet	1=Sunamganj	2=Dowara Bazar	1=Hard to reach haor	202304060914107	2=Female	4.5-<12m	1=Was vaccinated	1=Yes	1=Yes	Cluster-2	Yes	No	No
4=Sylhet	1=Sunamganj	2=Dowara Bazar	1=Hard to reach haor	202304041100108	1=Male	12-<24m	1=Was vaccinated	1=Yes	1=Yes	Cluster-2	Yes	No	No
4=Sylhet	1=Sunamganj	2=Dowara Bazar	1=Hard to reach haor	202304050847109	2=Female	12-<24m	1=Was vaccinated	1=Yes	1=Yes	Cluster-2	Yes	No	No
4=Sylhet	1=Sunamganj	2=Dowara Bazar	1=Hard to reach haor	202304060847110	2=Female	4.5-<12m	1=Was vaccinated	1=Yes	1=Yes	Cluster-2	Yes	No	No
4=Sylhet	1=Sunamganj	2=Dowara Bazar	1=Hard to reach haor	202304031050111	1=Male	12-<24m	1=Was vaccinated	1=Yes	1=Yes	Cluster-2	Yes	No	No
4=Sylhet	1=Sunamganj	2=Dowara Bazar	1=Hard to reach haor	202304031150112	1=Male	4.5-<12m	2=Was not vaccinated			Cluster-2	Yes	Yes	No
1=Chattogram	5=Rangamati	13=Rangamati Sadar	2=Hard to reach hilly	202303261004113	1=Male	4.5-<12m	1=Was vaccinated	1=Yes	1=Yes	Cluster-1	No	No	No
1=Chattogram	5=Rangamati	13=Rangamati Sadar	2=Hard to reach hilly	202303231152114	2=Female	4.5-<12m	1=Was vaccinated	1=Yes	1=Yes	Cluster-1	No	No	No
1=Chattogram	5=Rangamati	13=Rangamati Sadar	2=Hard to reach hilly	202303230900115	2=Female	12-<24m	1=Was vaccinated	1=Yes	1=Yes	Cluster-1	No	No	No
1=Chattogram	5=Rangamati	13=Rangamati Sadar	2=Hard to reach hilly	202303250848116	1=Male	12-<24m	1=Was vaccinated	1=Yes	1=Yes	Cluster-1	No	No	No
1=Chattogram	5=Rangamati	13=Rangamati Sadar	2=Hard to reach hilly	202303261008117	2=Female	4.5-<12m	1=Was vaccinated	1=Yes	1=Yes	Cluster-1	No	No	No
1=Chattogram	5=Rangamati	13=Rangamati Sadar	2=Hard to reach hilly	202303250906118	2=Female	12-<24m	1=Was vaccinated	1=Yes	1=Yes	Cluster-1	No	No	No
1=Chattogram	5=Rangamati	13=Rangamati Sadar	2=Hard to reach hilly	202303231035119	1=Male	12-<24m	1=Was vaccinated	1=Yes	1=Yes	Cluster-1	No	No	No
1=Chattogram	5=Rangamati	13=Rangamati Sadar	2=Hard to reach hilly	202303250928120	2=Female	12-<24m	1=Was vaccinated	1=Yes	1=Yes	Cluster-1	No	No	No
1=Chattogram	5=Rangamati	13=Rangamati Sadar	2=Hard to reach hilly	202303271148121	1=Male	12-<24m	1=Was vaccinated	1=Yes	1=Yes	Cluster-2	No	No	No
1=Chattogram	5=Rangamati	13=Rangamati Sadar	2=Hard to reach hilly	202303271100122	1=Male	4.5-<12m	1=Was vaccinated	1=Yes	1=Yes	Cluster-2	No	No	No
1=Chattogram	5=Rangamati	13=Rangamati Sadar	2=Hard to reach hilly	202303271242123	2=Female	12-<24m	1=Was vaccinated	1=Yes	1=Yes	Cluster-2	No	No	No
1=Chattogram	5=Rangamati	13=Rangamati Sadar	2=Hard to reach hilly	202303271217124	1=Male	12-<24m	1=Was vaccinated	1=Yes	1=Yes	Cluster-2	No	No	No
1=Chattogram	5=Rangamati	13=Rangamati Sadar	2=Hard to reach hilly	202303271250125	1=Male	4.5-<12m	1=Was vaccinated	1=Yes	1=Yes	Cluster-2	No	No	No
1=Chattogram	5=Rangamati	13=Rangamati Sadar	2=Hard to reach hilly	202303271024126	2=Female	12-<24m	1=Was vaccinated	1=Yes	1=Yes	Cluster-2	No	No	No
1=Chattogram	5=Rangamati	13=Rangamati Sadar	2=Hard to reach hilly	202303271137127	2=Female	12-<24m	1=Was vaccinated	1=Yes	1=Yes	Cluster-2	No	No	No
1=Chattogram	5=Rangamati	13=Rangamati Sadar	2=Hard to reach hilly	202303271219128	2=Female	12-<24m	1=Was vaccinated	1=Yes	1=Yes	Cluster-2	No	No	No
1=Chattogram	5=Rangamati	14=Naniarchar	2=Hard to reach hilly	202303281254129	1=Male	12-<24m	1=Was vaccinated	1=Yes	1=Yes	Cluster-1	No	No	No
1=Chattogram	5=Rangamati	14=Naniarchar	2=Hard to reach hilly	202303281437130	2=Female	4.5-<12m	1=Was vaccinated	1=Yes	1=Yes	Cluster-1	No	No	No
1=Chattogram	5=Rangamati	14=Naniarchar	2=Hard to reach hilly	202303281439131	1=Male	12-<24m	1=Was vaccinated	1=Yes	1=Yes	Cluster-1	No	No	No
1=Chattogram	5=Rangamati	14=Naniarchar	2=Hard to reach hilly	202303281509132	1=Male	12-<24m	1=Was vaccinated	1=Yes	1=Yes	Cluster-1	No	No	No
3=Rangpur	3=Gaibandha	7=Saghata	4=Hard to reach char areas	202303231322133	1=Male	12-<24m	1=Was vaccinated	1=Yes	2=No	Cluster-1	Yes	No	Yes
3=Rangpur	3=Gaibandha	7=Saghata	4=Hard to reach char areas	202303251312134	1=Male	12-<24m	1=Was vaccinated	2=No		Cluster-1	Yes	Yes	No
3=Rangpur	3=Gaibandha	7=Saghata	4=Hard to reach char areas	202303261308135	2=Female	4.5-<12m	1=Was vaccinated	1=Yes	2=No	Cluster-1	Yes	No	Yes
3=Rangpur	3=Gaibandha	7=Saghata	4=Hard to reach char areas	202303261317136	1=Male	12-<24m	1=Was vaccinated	1=Yes	2=No	Cluster-1	Yes	No	Yes
3=Rangpur	3=Gaibandha	7=Saghata	4=Hard to reach char areas	202303231352137	1=Male	4.5-<12m	1=Was vaccinated	1=Yes	1=Yes	Cluster-1	Yes	No	No
3=Rangpur	3=Gaibandha	7=Saghata	4=Hard to reach char areas	202303261205138	2=Female	4.5-<12m	1=Was vaccinated	1=Yes	1=Yes	Cluster-1	Yes	No	No
3=Rangpur	3=Gaibandha	7=Saghata	4=Hard to reach char areas	202303261246139	1=Male	12-<24m	1=Was vaccinated	1=Yes	1=Yes	Cluster-1	Yes	No	No
3=Rangpur	3=Gaibandha	7=Saghata	4=Hard to reach char areas	202303271201140	2=Female	12-<24m	1=Was vaccinated	1=Yes	1=Yes	Cluster-1	Yes	No	No
3=Rangpur	3=Gaibandha	7=Saghata	4=Hard to reach char areas	202303261221141	1=Male	12-<24m	1=Was vaccinated	1=Yes	1=Yes	Cluster-1	Yes	No	No
3=Rangpur	3=Gaibandha	7=Saghata	4=Hard to reach char areas	202303261151142	2=Female	4.5-<12m	1=Was vaccinated	1=Yes	2=No	Cluster-1	Yes	No	Yes
3=Rangpur	3=Gaibandha	7=Saghata	4=Hard to reach char areas	202303251151143	2=Female	4.5-<12m	1=Was vaccinated	1=Yes	1=Yes	Cluster-1	Yes	No	No
3=Rangpur	3=Gaibandha	7=Saghata	4=Hard to reach char areas	202303251445144	2=Female	12-<24m	1=Was vaccinated	1=Yes	1=Yes	Cluster-1	Yes	No	No
3=Rangpur	3=Gaibandha	7=Saghata	4=Hard to reach char areas	202303251346145	2=Female	4.5-<12m	1=Was vaccinated	1=Yes	2=No	Cluster-1	Yes	No	Yes
3=Rangpur	3=Gaibandha	7=Saghata	4=Hard to reach char areas	202303231258146	1=Male	12-<24m	1=Was vaccinated	1=Yes	1=Yes	Cluster-1	Yes	No	No
3=Rangpur	3=Gaibandha	7=Saghata	4=Hard to reach char areas	202303271150147	1=Male	4.5-<12m	1=Was vaccinated	1=Yes	2=No	Cluster-1	Yes	No	Yes
3=Rangpur	3=Gaibandha	7=Saghata	4=Hard to reach char areas	202303251326148	1=Male	12-<24m	1=Was vaccinated	1=Yes	2=No	Cluster-1	Yes	No	Yes
3=Rangpur	3=Gaibandha	7=Saghata	4=Hard to reach char areas	202303251212149	2=Female	12-<24m	1=Was vaccinated	1=Yes	1=Yes	Cluster-1	Yes	No	No
3=Rangpur	3=Gaibandha	7=Saghata	4=Hard to reach char areas	202303231220150	1=Male	12-<24m	1=Was vaccinated	1=Yes	1=Yes	Cluster-1	Yes	No	No
3=Rangpur	3=Gaibandha	7=Saghata	4=Hard to reach char areas	202303231443151	1=Male	12-<24m	1=Was vaccinated	1=Yes	2=No	Cluster-1	Yes	No	Yes
3=Rangpur	3=Gaibandha	7=Saghata	4=Hard to reach char areas	202303231513152	2=Female	12-<24m	1=Was vaccinated	1=Yes	1=Yes	Cluster-1	Yes	No	No
3=Rangpur	3=Gaibandha	7=Saghata	4=Hard to reach char areas	202303261130153	2=Female	12-<24m	1=Was vaccinated	1=Yes	1=Yes	Cluster-1	Yes	No	No
3=Rangpur	3=Gaibandha	7=Saghata	4=Hard to reach char areas	202303251247154	1=Male	4.5-<12m	1=Was vaccinated	1=Yes	2=No	Cluster-1	Yes	No	Yes
3=Rangpur	3=Gaibandha	7=Saghata	4=Hard to reach char areas	202303261054155	1=Male	12-<24m	1=Was vaccinated	1=Yes	1=Yes	Cluster-1	Yes	No	No
3=Rangpur	3=Gaibandha	7=Saghata	4=Hard to reach char areas	202303251257156	2=Female	4.5-<12m	1=Was vaccinated	2=No		Cluster-1	Yes	Yes	No
3=Rangpur	3=Gaibandha	7=Saghata	4=Hard to reach char areas	202303271219157	1=Male	12-<24m	1=Was vaccinated	1=Yes	2=No	Cluster-1	Yes	No	Yes
3=Rangpur	3=Gaibandha	7=Saghata	4=Hard to reach char areas	202303261112158	2=Female	12-<24m	1=Was vaccinated	1=Yes	1=Yes	Cluster-1	Yes	No	No
3=Rangpur	3=Gaibandha	7=Saghata	4=Hard to reach char areas	202303271131159	2=Female	4.5-<12m	1=Was vaccinated	1=Yes	1=Yes	Cluster-1	Yes	No	No
3=Rangpur	3=Gaibandha	7=Saghata	4=Hard to reach char areas	202303271246160	1=Male	12-<24m	1=Was vaccinated	1=Yes	1=Yes	Cluster-1	Yes	No	No
3=Rangpur	3=Gaibandha	7=Saghata	4=Hard to reach char areas	202303291401161	2=Female	12-<24m	1=Was vaccinated	1=Yes	1=Yes	Cluster-2	Yes	No	No
3=Rangpur	3=Gaibandha	7=Saghata	4=Hard to reach char areas	202303301135162	2=Female	4.5-<12m	1=Was vaccinated	1=Yes	1=Yes	Cluster-2	Yes	No	No
3=Rangpur	3=Gaibandha	7=Saghata	4=Hard to reach char areas	202303301208163	1=Male	12-<24m	1=Was vaccinated	1=Yes	1=Yes	Cluster-2	Yes	No	No
3=Rangpur	3=Gaibandha	7=Saghata	4=Hard to reach char areas	202303301125164	2=Female	4.5-<12m	1=Was vaccinated	1=Yes	1=Yes	Cluster-2	Yes	No	No
3=Rangpur	3=Gaibandha	7=Saghata	4=Hard to reach char areas	202303301222165	2=Female	12-<24m	1=Was vaccinated	1=Yes	1=Yes	Cluster-2	Yes	No	No
3=Rangpur	3=Gaibandha	7=Saghata	4=Hard to reach char areas	202304011055166	1=Male	12-<24m	1=Was vaccinated	1=Yes	1=Yes	Cluster-2	Yes	No	No
3=Rangpur	3=Gaibandha	7=Saghata	4=Hard to reach char areas	202303291336167	2=Female	12-<24m	1=Was vaccinated	1=Yes	1=Yes	Cluster-2	Yes	No	No
3=Rangpur	3=Gaibandha	7=Saghata	4=Hard to reach char areas	202304011152168	2=Female	4.5-<12m	1=Was vaccinated	1=Yes	1=Yes	Cluster-2	Yes	No	No
3=Rangpur	3=Gaibandha	7=Saghata	4=Hard to reach char areas	202303301151169	1=Male	4.5-<12m	1=Was vaccinated	1=Yes	1=Yes	Cluster-2	Yes	No	No
3=Rangpur	3=Gaibandha	7=Saghata	4=Hard to reach char areas	202304011115170	2=Female	4.5-<12m	1=Was vaccinated	1=Yes	2=No	Cluster-2	Yes	No	Yes
3=Rangpur	3=Gaibandha	7=Saghata	4=Hard to reach char areas	202303281255171	1=Male	12-<24m	1=Was vaccinated	1=Yes	2=No	Cluster-2	Yes	No	Yes
3=Rangpur	3=Gaibandha	7=Saghata	4=Hard to reach char areas	202303291326172	1=Male	12-<24m	1=Was vaccinated	1=Yes	1=Yes	Cluster-2	Yes	No	No
3=Rangpur	3=Gaibandha	7=Saghata	4=Hard to reach char areas	202303301313173	2=Female	12-<24m	1=Was vaccinated	1=Yes	1=Yes	Cluster-2	Yes	No	No
3=Rangpur	3=Gaibandha	7=Saghata	4=Hard to reach char areas	202303291258174	2=Female	4.5-<12m	1=Was vaccinated	1=Yes	2=No	Cluster-2	Yes	No	Yes
3=Rangpur	3=Gaibandha	7=Saghata	4=Hard to reach char areas	202304011241175	1=Male	12-<24m	1=Was vaccinated	1=Yes	1=Yes	Cluster-2	Yes	No	No
3=Rangpur	3=Gaibandha	7=Saghata	4=Hard to reach char areas	202303281203176	1=Male	4.5-<12m	1=Was vaccinated	1=Yes	2=No	Cluster-2	Yes	No	Yes
3=Rangpur	3=Gaibandha	7=Saghata	4=Hard to reach char areas	202303291236177	1=Male	12-<24m	1=Was vaccinated	1=Yes	1=Yes	Cluster-2	Yes	No	No
3=Rangpur	3=Gaibandha	7=Saghata	4=Hard to reach char areas	202303301249178	1=Male	12-<24m	1=Was vaccinated	1=Yes	1=Yes	Cluster-2	Yes	No	No
3=Rangpur	3=Gaibandha	7=Saghata	4=Hard to reach char areas	202303291154179	1=Male	4.5-<12m	1=Was vaccinated	2=No		Cluster-2	Yes	Yes	No
3=Rangpur	3=Gaibandha	7=Saghata	4=Hard to reach char areas	202303301259180	1=Male	12-<24m	1=Was vaccinated	1=Yes	1=Yes	Cluster-2	Yes	No	No
3=Rangpur	3=Gaibandha	7=Saghata	4=Hard to reach char areas	202304011256181	2=Female	12-<24m	1=Was vaccinated	1=Yes	1=Yes	Cluster-2	Yes	No	No
3=Rangpur	3=Gaibandha	7=Saghata	4=Hard to reach char areas	202303301101182	2=Female	12-<24m	1=Was vaccinated	1=Yes	1=Yes	Cluster-2	Yes	No	No
3=Rangpur	3=Gaibandha	7=Saghata	4=Hard to reach char areas	202303281133183	2=Female	12-<24m	1=Was vaccinated	1=Yes	1=Yes	Cluster-2	Yes	No	No
3=Rangpur	3=Gaibandha	7=Saghata	4=Hard to reach char areas	202304011227184	1=Male	12-<24m	1=Was vaccinated	1=Yes	1=Yes	Cluster-2	Yes	No	No
3=Rangpur	3=Gaibandha	7=Saghata	4=Hard to reach char areas	202303281152185	1=Male	4.5-<12m	1=Was vaccinated	1=Yes	1=Yes	Cluster-2	Yes	No	No
3=Rangpur	3=Gaibandha	7=Saghata	4=Hard to reach char areas	202303291121186	1=Male	12-<24m	1=Was vaccinated	1=Yes	1=Yes	Cluster-2	Yes	No	No
3=Rangpur	3=Gaibandha	7=Saghata	4=Hard to reach char areas	202303281237187	1=Male	4.5-<12m	1=Was vaccinated	1=Yes	1=Yes	Cluster-2	Yes	No	No
3=Rangpur	3=Gaibandha	7=Saghata	4=Hard to reach char areas	202303291349188	1=Male	4.5-<12m	1=Was vaccinated	1=Yes	2=No	Cluster-2	Yes	No	Yes
3=Rangpur	3=Gaibandha	9=Fulchhari	4=Hard to reach char areas	202304031309189	2=Female	12-<24m	1=Was vaccinated	1=Yes	1=Yes	Cluster-1	Yes	No	No
3=Rangpur	3=Gaibandha	9=Fulchhari	4=Hard to reach char areas	202304031302190	1=Male	12-<24m	1=Was vaccinated	1=Yes	2=No	Cluster-1	Yes	No	Yes
3=Rangpur	3=Gaibandha	9=Fulchhari	4=Hard to reach char areas	202304031151191	2=Female	12-<24m	1=Was vaccinated	2=No		Cluster-1	Yes	Yes	No
3=Rangpur	3=Gaibandha	9=Fulchhari	4=Hard to reach char areas	202304041121192	2=Female	4.5-<12m	1=Was vaccinated	1=Yes	2=No	Cluster-1	Yes	No	Yes
3=Rangpur	3=Gaibandha	9=Fulchhari	4=Hard to reach char areas	202304051213193	1=Male	12-<24m	1=Was vaccinated	1=Yes	1=Yes	Cluster-1	Yes	No	No
3=Rangpur	3=Gaibandha	9=Fulchhari	4=Hard to reach char areas	202304031200194	2=Female	4.5-<12m	1=Was vaccinated	1=Yes	1=Yes	Cluster-1	Yes	No	No
3=Rangpur	3=Gaibandha	9=Fulchhari	4=Hard to reach char areas	202304051232195	1=Male	12-<24m	1=Was vaccinated	1=Yes	1=Yes	Cluster-1	Yes	No	No
3=Rangpur	3=Gaibandha	9=Fulchhari	4=Hard to reach char areas	202304031118196	2=Female	4.5-<12m	1=Was vaccinated	1=Yes	1=Yes	Cluster-1	Yes	No	No
3=Rangpur	3=Gaibandha	9=Fulchhari	4=Hard to reach char areas	202304041243197	1=Male	12-<24m	1=Was vaccinated	1=Yes	1=Yes	Cluster-1	Yes	No	No
3=Rangpur	3=Gaibandha	9=Fulchhari	4=Hard to reach char areas	202304031132198	1=Male	4.5-<12m	1=Was vaccinated	1=Yes	2=No	Cluster-1	Yes	No	Yes
3=Rangpur	3=Gaibandha	9=Fulchhari	4=Hard to reach char areas	202304051246199	1=Male	12-<24m	1=Was vaccinated	1=Yes	1=Yes	Cluster-1	Yes	No	No
3=Rangpur	3=Gaibandha	9=Fulchhari	4=Hard to reach char areas	202304051201200	2=Female	4.5-<12m	1=Was vaccinated	1=Yes	1=Yes	Cluster-1	Yes	No	No
3=Rangpur	3=Gaibandha	9=Fulchhari	4=Hard to reach char areas	202304051138201	2=Female	12-<24m	1=Was vaccinated	1=Yes	1=Yes	Cluster-1	Yes	No	No
3=Rangpur	3=Gaibandha	9=Fulchhari	4=Hard to reach char areas	202304031053202	1=Male	12-<24m	1=Was vaccinated	1=Yes	1=Yes	Cluster-1	Yes	No	No
3=Rangpur	3=Gaibandha	9=Fulchhari	4=Hard to reach char areas	202304051149203	2=Female	4.5-<12m	1=Was vaccinated	1=Yes	2=No	Cluster-1	Yes	No	Yes
3=Rangpur	3=Gaibandha	9=Fulchhari	4=Hard to reach char areas	202304031105204	2=Female	12-<24m	2=Was not vaccinated			Cluster-1	Yes	Yes	No
3=Rangpur	3=Gaibandha	9=Fulchhari	4=Hard to reach char areas	202304041309205	2=Female	4.5-<12m	1=Was vaccinated	1=Yes	1=Yes	Cluster-1	Yes	No	No
3=Rangpur	3=Gaibandha	9=Fulchhari	4=Hard to reach char areas	202304041109206	2=Female	4.5-<12m	1=Was vaccinated	1=Yes	2=No	Cluster-1	Yes	No	Yes
3=Rangpur	3=Gaibandha	9=Fulchhari	4=Hard to reach char areas	202304041205207	2=Female	4.5-<12m	1=Was vaccinated	1=Yes	1=Yes	Cluster-1	Yes	No	No
3=Rangpur	3=Gaibandha	9=Fulchhari	4=Hard to reach char areas	202304031043208	1=Male	12-<24m	1=Was vaccinated	1=Yes	2=No	Cluster-1	Yes	No	Yes
3=Rangpur	3=Gaibandha	9=Fulchhari	4=Hard to reach char areas	202304041335209	1=Male	12-<24m	1=Was vaccinated	1=Yes	1=Yes	Cluster-1	Yes	No	No
3=Rangpur	3=Gaibandha	9=Fulchhari	4=Hard to reach char areas	202304041218210	1=Male	4.5-<12m	1=Was vaccinated	1=Yes	1=Yes	Cluster-1	Yes	No	No
3=Rangpur	3=Gaibandha	9=Fulchhari	4=Hard to reach char areas	202304031225211	2=Female	4.5-<12m	1=Was vaccinated	1=Yes	1=Yes	Cluster-1	Yes	No	No
3=Rangpur	3=Gaibandha	9=Fulchhari	4=Hard to reach char areas	202304041056212	2=Female	4.5-<12m	1=Was vaccinated	1=Yes	2=No	Cluster-1	Yes	No	Yes
3=Rangpur	3=Gaibandha	9=Fulchhari	4=Hard to reach char areas	202304031238213	2=Female	12-<24m	1=Was vaccinated	1=Yes	1=Yes	Cluster-1	Yes	No	No
3=Rangpur	3=Gaibandha	9=Fulchhari	4=Hard to reach char areas	202304041326214	1=Male	4.5-<12m	1=Was vaccinated	1=Yes	1=Yes	Cluster-1	Yes	No	No
3=Rangpur	3=Gaibandha	9=Fulchhari	4=Hard to reach char areas	202304041137215	1=Male	4.5-<12m	1=Was vaccinated	1=Yes	1=Yes	Cluster-1	Yes	No	No
3=Rangpur	3=Gaibandha	9=Fulchhari	4=Hard to reach char areas	202304031029216	1=Male	4.5-<12m	1=Was vaccinated	1=Yes	2=No	Cluster-1	Yes	No	Yes
3=Rangpur	3=Gaibandha	9=Fulchhari	4=Hard to reach char areas	202304081130217	2=Female	4.5-<12m	1=Was vaccinated	1=Yes	1=Yes	Cluster-2	Yes	No	No
3=Rangpur	3=Gaibandha	9=Fulchhari	4=Hard to reach char areas	202304101137218	1=Male	4.5-<12m	1=Was vaccinated	1=Yes	2=No	Cluster-2	Yes	No	Yes
3=Rangpur	3=Gaibandha	9=Fulchhari	4=Hard to reach char areas	202304101106219	2=Female	4.5-<12m	1=Was vaccinated	1=Yes	1=Yes	Cluster-2	Yes	No	No
3=Rangpur	3=Gaibandha	9=Fulchhari	4=Hard to reach char areas	202304081027220	1=Male	12-<24m	1=Was vaccinated	1=Yes	1=Yes	Cluster-2	Yes	No	No
3=Rangpur	3=Gaibandha	9=Fulchhari	4=Hard to reach char areas	202304061255221	1=Male	12-<24m	1=Was vaccinated	1=Yes	1=Yes	Cluster-2	Yes	No	No
3=Rangpur	3=Gaibandha	9=Fulchhari	4=Hard to reach char areas	202304081121222	2=Female	4.5-<12m	1=Was vaccinated	1=Yes	1=Yes	Cluster-2	Yes	No	No
3=Rangpur	3=Gaibandha	9=Fulchhari	4=Hard to reach char areas	202304081138223	2=Female	4.5-<12m	1=Was vaccinated	1=Yes	1=Yes	Cluster-2	Yes	No	No
3=Rangpur	3=Gaibandha	9=Fulchhari	4=Hard to reach char areas	202304081146224	1=Male	12-<24m	1=Was vaccinated	1=Yes	1=Yes	Cluster-2	Yes	No	No
3=Rangpur	3=Gaibandha	9=Fulchhari	4=Hard to reach char areas	202304081220225	1=Male	4.5-<12m	1=Was vaccinated	1=Yes	1=Yes	Cluster-2	Yes	No	No
3=Rangpur	3=Gaibandha	9=Fulchhari	4=Hard to reach char areas	202304081042226	2=Female	4.5-<12m	1=Was vaccinated	1=Yes	2=No	Cluster-2	Yes	No	Yes
3=Rangpur	3=Gaibandha	9=Fulchhari	4=Hard to reach char areas	202304081212227	1=Male	4.5-<12m	1=Was vaccinated	1=Yes	1=Yes	Cluster-2	Yes	No	No
3=Rangpur	3=Gaibandha	9=Fulchhari	4=Hard to reach char areas	202304061203228	2=Female	4.5-<12m	1=Was vaccinated	1=Yes	1=Yes	Cluster-2	Yes	No	No
3=Rangpur	3=Gaibandha	9=Fulchhari	4=Hard to reach char areas	202304271424229	2=Female	4.5-<12m	1=Was vaccinated	1=Yes	2=No	Cluster-2	Yes	No	Yes
3=Rangpur	3=Gaibandha	9=Fulchhari	4=Hard to reach char areas	202304271322230	2=Female	12-<24m	1=Was vaccinated	1=Yes	2=No	Cluster-2	Yes	No	Yes
3=Rangpur	3=Gaibandha	9=Fulchhari	4=Hard to reach char areas	202304101146231	1=Male	4.5-<12m	1=Was vaccinated	1=Yes	1=Yes	Cluster-2	Yes	No	No
3=Rangpur	3=Gaibandha	9=Fulchhari	4=Hard to reach char areas	202304101010232	2=Female	4.5-<12m	1=Was vaccinated	1=Yes	1=Yes	Cluster-2	Yes	No	No
3=Rangpur	3=Gaibandha	9=Fulchhari	4=Hard to reach char areas	202304101041233	1=Male	12-<24m	1=Was vaccinated	1=Yes	1=Yes	Cluster-2	Yes	No	No
3=Rangpur	3=Gaibandha	9=Fulchhari	4=Hard to reach char areas	202304101031234	2=Female	4.5-<12m	1=Was vaccinated	1=Yes	1=Yes	Cluster-2	Yes	No	No
3=Rangpur	3=Gaibandha	9=Fulchhari	4=Hard to reach char areas	202304081158235	2=Female	12-<24m	1=Was vaccinated	1=Yes	1=Yes	Cluster-2	Yes	No	No
3=Rangpur	3=Gaibandha	9=Fulchhari	4=Hard to reach char areas	202304061114236	1=Male	12-<24m	1=Was vaccinated	1=Yes	1=Yes	Cluster-2	Yes	No	No
3=Rangpur	3=Gaibandha	9=Fulchhari	4=Hard to reach char areas	202304101128237	1=Male	12-<24m	1=Was vaccinated	1=Yes	2=No	Cluster-2	Yes	No	Yes
3=Rangpur	3=Gaibandha	9=Fulchhari	4=Hard to reach char areas	202304081102238	1=Male	12-<24m	1=Was vaccinated	1=Yes	1=Yes	Cluster-2	Yes	No	No
3=Rangpur	3=Gaibandha	9=Fulchhari	4=Hard to reach char areas	202304061154239	1=Male	4.5-<12m	1=Was vaccinated	1=Yes	1=Yes	Cluster-2	Yes	No	No
3=Rangpur	3=Gaibandha	9=Fulchhari	4=Hard to reach char areas	202304061038240	2=Female	4.5-<12m	1=Was vaccinated	1=Yes	1=Yes	Cluster-2	Yes	No	No
3=Rangpur	3=Gaibandha	9=Fulchhari	4=Hard to reach char areas	202304061046241	2=Female	4.5-<12m	1=Was vaccinated	1=Yes	1=Yes	Cluster-2	Yes	No	No
3=Rangpur	3=Gaibandha	9=Fulchhari	4=Hard to reach char areas	202304081113242	1=Male	4.5-<12m	1=Was vaccinated	1=Yes	1=Yes	Cluster-2	Yes	No	No
3=Rangpur	3=Gaibandha	9=Fulchhari	4=Hard to reach char areas	202304081015243	2=Female	12-<24m	1=Was vaccinated	1=Yes	1=Yes	Cluster-2	Yes	No	No
3=Rangpur	3=Gaibandha	9=Fulchhari	4=Hard to reach char areas	202304081051244	2=Female	12-<24m	1=Was vaccinated	1=Yes	1=Yes	Cluster-2	Yes	No	No
1=Chattogram	4=Noakhali	10=Hatiya	3=Hard to reach coastal	202303261219245	1=Male	12-<24m	1=Was vaccinated	1=Yes	1=Yes	Cluster-1	Yes	No	No
1=Chattogram	4=Noakhali	10=Hatiya	3=Hard to reach coastal	202303231015246	1=Male	12-<24m	2=Was not vaccinated			Cluster-1	Yes	Yes	No
1=Chattogram	4=Noakhali	10=Hatiya	3=Hard to reach coastal	202303261123247	1=Male	4.5-<12m	1=Was vaccinated	1=Yes	1=Yes	Cluster-1	Yes	No	No
1=Chattogram	4=Noakhali	10=Hatiya	3=Hard to reach coastal	202303250950248	2=Female	12-<24m	1=Was vaccinated	1=Yes	1=Yes	Cluster-1	Yes	No	No
1=Chattogram	4=Noakhali	10=Hatiya	3=Hard to reach coastal	202303250855249	1=Male	12-<24m	1=Was vaccinated	1=Yes	2=No	Cluster-1	Yes	No	Yes
1=Chattogram	4=Noakhali	10=Hatiya	3=Hard to reach coastal	202303231324250	2=Female	4.5-<12m	1=Was vaccinated	1=Yes	1=Yes	Cluster-1	Yes	No	No
1=Chattogram	4=Noakhali	10=Hatiya	3=Hard to reach coastal	202303270822251	2=Female	12-<24m	1=Was vaccinated	1=Yes	1=Yes	Cluster-1	Yes	No	No
1=Chattogram	4=Noakhali	10=Hatiya	3=Hard to reach coastal	202303261157252	2=Female	12-<24m	1=Was vaccinated	1=Yes	1=Yes	Cluster-1	Yes	No	No
1=Chattogram	4=Noakhali	10=Hatiya	3=Hard to reach coastal	202303231102253	2=Female	12-<24m	1=Was vaccinated	1=Yes	2=No	Cluster-1	Yes	No	Yes
1=Chattogram	4=Noakhali	10=Hatiya	3=Hard to reach coastal	202303271009254	2=Female	12-<24m	1=Was vaccinated	1=Yes	2=No	Cluster-1	Yes	No	Yes
1=Chattogram	4=Noakhali	10=Hatiya	3=Hard to reach coastal	202303231236255	2=Female	12-<24m	2=Was not vaccinated			Cluster-1	Yes	Yes	No
1=Chattogram	4=Noakhali	10=Hatiya	3=Hard to reach coastal	202303250803256	1=Male	12-<24m	1=Was vaccinated	1=Yes	2=No	Cluster-1	Yes	No	Yes
1=Chattogram	4=Noakhali	10=Hatiya	3=Hard to reach coastal	202303261048257	2=Female	4.5-<12m	1=Was vaccinated	1=Yes	1=Yes	Cluster-1	Yes	No	No
1=Chattogram	4=Noakhali	10=Hatiya	3=Hard to reach coastal	202303260807258	2=Female	12-<24m	1=Was vaccinated	1=Yes	1=Yes	Cluster-1	Yes	No	No
1=Chattogram	4=Noakhali	10=Hatiya	3=Hard to reach coastal	202303250824259	2=Female	4.5-<12m	1=Was vaccinated	1=Yes	2=No	Cluster-1	Yes	No	Yes
1=Chattogram	4=Noakhali	10=Hatiya	3=Hard to reach coastal	202303261016260	2=Female	12-<24m	1=Was vaccinated	1=Yes	1=Yes	Cluster-1	Yes	No	No
1=Chattogram	4=Noakhali	10=Hatiya	3=Hard to reach coastal	202303230847261	2=Female	12-<24m	1=Was vaccinated	1=Yes	1=Yes	Cluster-1	Yes	No	No
1=Chattogram	4=Noakhali	10=Hatiya	3=Hard to reach coastal	202303251100262	1=Male	4.5-<12m	1=Was vaccinated	1=Yes	2=No	Cluster-1	Yes	No	Yes
1=Chattogram	4=Noakhali	10=Hatiya	3=Hard to reach coastal	202303231130263	1=Male	12-<24m	1=Was vaccinated	1=Yes	1=Yes	Cluster-1	Yes	No	No
1=Chattogram	4=Noakhali	10=Hatiya	3=Hard to reach coastal	202303231209264	1=Male	12-<24m	2=Was not vaccinated			Cluster-1	Yes	Yes	No
1=Chattogram	4=Noakhali	10=Hatiya	3=Hard to reach coastal	202303270935265	2=Female	12-<24m	1=Was vaccinated	1=Yes	1=Yes	Cluster-1	Yes	No	No
1=Chattogram	4=Noakhali	10=Hatiya	3=Hard to reach coastal	202303250931266	1=Male	12-<24m	1=Was vaccinated	1=Yes	1=Yes	Cluster-1	Yes	No	No
1=Chattogram	4=Noakhali	10=Hatiya	3=Hard to reach coastal	202303260830267	2=Female	12-<24m	1=Was vaccinated	1=Yes	1=Yes	Cluster-1	Yes	No	No
1=Chattogram	4=Noakhali	10=Hatiya	3=Hard to reach coastal	202303231350268	2=Female	12-<24m	1=Was vaccinated	1=Yes	1=Yes	Cluster-1	Yes	No	No
1=Chattogram	4=Noakhali	10=Hatiya	3=Hard to reach coastal	202303270855269	1=Male	12-<24m	1=Was vaccinated	1=Yes	1=Yes	Cluster-1	Yes	No	No
1=Chattogram	4=Noakhali	10=Hatiya	3=Hard to reach coastal	202303230928270	2=Female	12-<24m	1=Was vaccinated	1=Yes	1=Yes	Cluster-1	Yes	No	No
1=Chattogram	4=Noakhali	10=Hatiya	3=Hard to reach coastal	202303271053271	1=Male	4.5-<12m	1=Was vaccinated	1=Yes	1=Yes	Cluster-1	Yes	No	No
1=Chattogram	4=Noakhali	10=Hatiya	3=Hard to reach coastal	202303251037272	1=Male	12-<24m	1=Was vaccinated	1=Yes	1=Yes	Cluster-1	Yes	No	No
1=Chattogram	4=Noakhali	10=Hatiya	4=Hard to reach char areas	202303301119273	2=Female	4.5-<12m	1=Was vaccinated	1=Yes	1=Yes	Cluster-2	Yes	No	No
1=Chattogram	4=Noakhali	10=Hatiya	4=Hard to reach char areas	202303300858274	1=Male	4.5-<12m	1=Was vaccinated	1=Yes	1=Yes	Cluster-2	Yes	No	No
1=Chattogram	4=Noakhali	10=Hatiya	4=Hard to reach char areas	202303301231275	1=Male	12-<24m	1=Was vaccinated	1=Yes	1=Yes	Cluster-2	Yes	No	No
1=Chattogram	4=Noakhali	10=Hatiya	4=Hard to reach char areas	202303281604276	2=Female	12-<24m	1=Was vaccinated	1=Yes	1=Yes	Cluster-2	Yes	No	No
1=Chattogram	4=Noakhali	10=Hatiya	4=Hard to reach char areas	202303301245277	1=Male	12-<24m	1=Was vaccinated	1=Yes	1=Yes	Cluster-2	Yes	No	No
1=Chattogram	4=Noakhali	10=Hatiya	4=Hard to reach char areas	202304300642278	1=Male	12-<24m	2=Was not vaccinated			Cluster-2	Yes	Yes	No
1=Chattogram	4=Noakhali	10=Hatiya	4=Hard to reach char areas	202304010953279	1=Male	4.5-<12m	1=Was vaccinated	1=Yes	1=Yes	Cluster-2	Yes	No	No
1=Chattogram	4=Noakhali	10=Hatiya	4=Hard to reach char areas	202304011043280	1=Male	12-<24m	1=Was vaccinated	1=Yes	1=Yes	Cluster-2	Yes	No	No
1=Chattogram	4=Noakhali	10=Hatiya	4=Hard to reach char areas	202303291359281	2=Female	4.5-<12m	1=Was vaccinated	1=Yes	2=No	Cluster-2	Yes	No	Yes
1=Chattogram	4=Noakhali	10=Hatiya	4=Hard to reach char areas	202303291227282	2=Female	12-<24m	1=Was vaccinated	1=Yes	1=Yes	Cluster-2	Yes	No	No
1=Chattogram	4=Noakhali	10=Hatiya	4=Hard to reach char areas	202303300810283	1=Male	4.5-<12m	1=Was vaccinated	1=Yes	1=Yes	Cluster-2	Yes	No	No
1=Chattogram	4=Noakhali	10=Hatiya	4=Hard to reach char areas	202303301059284	1=Male	4.5-<12m	1=Was vaccinated	1=Yes	1=Yes	Cluster-2	Yes	No	No
1=Chattogram	4=Noakhali	10=Hatiya	4=Hard to reach char areas	202303291504285	1=Male	12-<24m	1=Was vaccinated	1=Yes	1=Yes	Cluster-2	Yes	No	No
1=Chattogram	4=Noakhali	10=Hatiya	4=Hard to reach char areas	202303291008286	1=Male	4.5-<12m	1=Was vaccinated	1=Yes	2=No	Cluster-2	Yes	No	Yes
1=Chattogram	4=Noakhali	10=Hatiya	4=Hard to reach char areas	202303301145287	1=Male	12-<24m	1=Was vaccinated	1=Yes	2=No	Cluster-2	Yes	No	Yes
1=Chattogram	4=Noakhali	10=Hatiya	4=Hard to reach char areas	202303291248288	1=Male	4.5-<12m	1=Was vaccinated	1=Yes	1=Yes	Cluster-2	Yes	No	No
1=Chattogram	4=Noakhali	10=Hatiya	4=Hard to reach char areas	202303291129289	2=Female	4.5-<12m	1=Was vaccinated	1=Yes	1=Yes	Cluster-2	Yes	No	No
1=Chattogram	4=Noakhali	10=Hatiya	4=Hard to reach char areas	202303290944290	1=Male	4.5-<12m	1=Was vaccinated	1=Yes	1=Yes	Cluster-2	Yes	No	No
1=Chattogram	4=Noakhali	10=Hatiya	4=Hard to reach char areas	202304011127291	2=Female	4.5-<12m	1=Was vaccinated	1=Yes	1=Yes	Cluster-2	Yes	No	No
1=Chattogram	4=Noakhali	10=Hatiya	4=Hard to reach char areas	202304301123292	1=Male	4.5-<12m	1=Was vaccinated	2=No		Cluster-2	Yes	Yes	No
1=Chattogram	4=Noakhali	10=Hatiya	4=Hard to reach char areas	202304011007293	2=Female	4.5-<12m	1=Was vaccinated	1=Yes	1=Yes	Cluster-2	Yes	No	No
1=Chattogram	4=Noakhali	10=Hatiya	4=Hard to reach char areas	202304010908294	1=Male	4.5-<12m	1=Was vaccinated	1=Yes	1=Yes	Cluster-2	Yes	No	No
1=Chattogram	4=Noakhali	10=Hatiya	4=Hard to reach char areas	202303300843295	1=Male	4.5-<12m	1=Was vaccinated	1=Yes	1=Yes	Cluster-2	Yes	No	No
1=Chattogram	4=Noakhali	10=Hatiya	4=Hard to reach char areas	202303291444296	2=Female	4.5-<12m	1=Was vaccinated	1=Yes	1=Yes	Cluster-2	Yes	No	No
1=Chattogram	4=Noakhali	10=Hatiya	4=Hard to reach char areas	202303291211297	2=Female	12-<24m	1=Was vaccinated	1=Yes	1=Yes	Cluster-2	Yes	No	No
1=Chattogram	4=Noakhali	10=Hatiya	4=Hard to reach char areas	202303291109298	2=Female	4.5-<12m	1=Was vaccinated	1=Yes	2=No	Cluster-2	Yes	No	Yes
1=Chattogram	4=Noakhali	10=Hatiya	4=Hard to reach char areas	202303290831299	1=Male	12-<24m	1=Was vaccinated	1=Yes	1=Yes	Cluster-2	Yes	No	No
1=Chattogram	4=Noakhali	10=Hatiya	4=Hard to reach char areas	202303281551300	1=Male	4.5-<12m	1=Was vaccinated	1=Yes	1=Yes	Cluster-2	Yes	No	No
1=Chattogram	4=Noakhali	12=Subarnachar	4=Hard to reach char areas	202304021031301	1=Male	12-<24m	1=Was vaccinated	1=Yes	1=Yes	Cluster-1	Yes	No	No
1=Chattogram	4=Noakhali	12=Subarnachar	4=Hard to reach char areas	202304050957302	1=Male	12-<24m	1=Was vaccinated	1=Yes	1=Yes	Cluster-1	Yes	No	No
1=Chattogram	4=Noakhali	12=Subarnachar	4=Hard to reach char areas	202304030914303	1=Male	4.5-<12m	1=Was vaccinated	1=Yes	1=Yes	Cluster-1	Yes	No	No
1=Chattogram	4=Noakhali	12=Subarnachar	4=Hard to reach char areas	202304291020304	1=Male	12-<24m	2=Was not vaccinated			Cluster-1	Yes	Yes	No
1=Chattogram	4=Noakhali	12=Subarnachar	4=Hard to reach char areas	202304041248305	1=Male	4.5-<12m	1=Was vaccinated	1=Yes	1=Yes	Cluster-1	Yes	No	No
1=Chattogram	4=Noakhali	12=Subarnachar	4=Hard to reach char areas	202304021343306	1=Male	4.5-<12m	1=Was vaccinated	1=Yes	2=No	Cluster-1	Yes	No	Yes
1=Chattogram	4=Noakhali	12=Subarnachar	4=Hard to reach char areas	202304051024307	2=Female	12-<24m	2=Was not vaccinated			Cluster-1	Yes	Yes	No
1=Chattogram	4=Noakhali	12=Subarnachar	4=Hard to reach char areas	202304041045308	1=Male	4.5-<12m	1=Was vaccinated	1=Yes	1=Yes	Cluster-1	Yes	No	No
1=Chattogram	4=Noakhali	12=Subarnachar	4=Hard to reach char areas	202304290914309	1=Male	12-<24m	2=Was not vaccinated			Cluster-1	Yes	Yes	No
1=Chattogram	4=Noakhali	12=Subarnachar	4=Hard to reach char areas	202304021203310	1=Male	4.5-<12m	1=Was vaccinated	1=Yes	1=Yes	Cluster-1	Yes	No	No
1=Chattogram	4=Noakhali	12=Subarnachar	4=Hard to reach char areas	202304050943311	1=Male	12-<24m	2=Was not vaccinated			Cluster-1	Yes	Yes	No
1=Chattogram	4=Noakhali	12=Subarnachar	4=Hard to reach char areas	202304021430312	1=Male	4.5-<12m	1=Was vaccinated	1=Yes	1=Yes	Cluster-1	Yes	No	No
1=Chattogram	4=Noakhali	12=Subarnachar	4=Hard to reach char areas	202304021053313	1=Male	12-<24m	1=Was vaccinated	1=Yes	1=Yes	Cluster-1	Yes	No	No
1=Chattogram	4=Noakhali	12=Subarnachar	4=Hard to reach char areas	202304031314314	1=Male	12-<24m	1=Was vaccinated	1=Yes	1=Yes	Cluster-1	Yes	No	No
1=Chattogram	4=Noakhali	12=Subarnachar	4=Hard to reach char areas	202304031256315	2=Female	12-<24m	1=Was vaccinated	1=Yes	1=Yes	Cluster-1	Yes	No	No
1=Chattogram	4=Noakhali	12=Subarnachar	4=Hard to reach char areas	202304041337316	1=Male	12-<24m	1=Was vaccinated	1=Yes	1=Yes	Cluster-1	Yes	No	No
1=Chattogram	4=Noakhali	12=Subarnachar	4=Hard to reach char areas	202304040959317	2=Female	12-<24m	1=Was vaccinated	1=Yes	1=Yes	Cluster-1	Yes	No	No
1=Chattogram	4=Noakhali	12=Subarnachar	4=Hard to reach char areas	202304031033318	2=Female	12-<24m	1=Was vaccinated	1=Yes	1=Yes	Cluster-1	Yes	No	No
1=Chattogram	4=Noakhali	12=Subarnachar	4=Hard to reach char areas	202304021410319	1=Male	4.5-<12m	1=Was vaccinated	1=Yes	1=Yes	Cluster-1	Yes	No	No
1=Chattogram	4=Noakhali	12=Subarnachar	4=Hard to reach char areas	202304021141320	1=Male	4.5-<12m	1=Was vaccinated	1=Yes	1=Yes	Cluster-1	Yes	No	No
1=Chattogram	4=Noakhali	12=Subarnachar	4=Hard to reach char areas	202304050926321	1=Male	4.5-<12m	1=Was vaccinated	1=Yes	1=Yes	Cluster-1	Yes	No	No
1=Chattogram	4=Noakhali	12=Subarnachar	4=Hard to reach char areas	202304031350322	1=Male	12-<24m	1=Was vaccinated	1=Yes	1=Yes	Cluster-1	Yes	No	No
1=Chattogram	4=Noakhali	12=Subarnachar	4=Hard to reach char areas	202304031411323	1=Male	4.5-<12m	1=Was vaccinated	1=Yes	1=Yes	Cluster-1	Yes	No	No
1=Chattogram	4=Noakhali	12=Subarnachar	4=Hard to reach char areas	202304031244324	1=Male	12-<24m	1=Was vaccinated	1=Yes	1=Yes	Cluster-1	Yes	No	No
1=Chattogram	4=Noakhali	12=Subarnachar	4=Hard to reach char areas	202304030954325	2=Female	4.5-<12m	1=Was vaccinated	1=Yes	1=Yes	Cluster-1	Yes	No	No
1=Chattogram	4=Noakhali	12=Subarnachar	4=Hard to reach char areas	202304041320326	2=Female	12-<24m	1=Was vaccinated	1=Yes	1=Yes	Cluster-1	Yes	No	No
1=Chattogram	4=Noakhali	12=Subarnachar	4=Hard to reach char areas	202304051035327	2=Female	12-<24m	2=Was not vaccinated			Cluster-1	Yes	Yes	No
1=Chattogram	4=Noakhali	12=Subarnachar	4=Hard to reach char areas	202304030856328	1=Male	4.5-<12m	1=Was vaccinated	1=Yes	1=Yes	Cluster-1	Yes	No	No
1=Chattogram	4=Noakhali	12=Subarnachar	4=Hard to reach char areas	202304081202329	2=Female	12-<24m	1=Was vaccinated	1=Yes	1=Yes	Cluster-2	Yes	No	No
1=Chattogram	4=Noakhali	12=Subarnachar	4=Hard to reach char areas	202304090932330	1=Male	4.5-<12m	1=Was vaccinated	1=Yes	1=Yes	Cluster-2	Yes	No	No
1=Chattogram	4=Noakhali	12=Subarnachar	4=Hard to reach char areas	202304091045331	1=Male	4.5-<12m	1=Was vaccinated	1=Yes	2=No	Cluster-2	Yes	No	Yes
1=Chattogram	4=Noakhali	12=Subarnachar	4=Hard to reach char areas	202304081251332	2=Female	12-<24m	1=Was vaccinated	1=Yes	1=Yes	Cluster-2	Yes	No	No
1=Chattogram	4=Noakhali	12=Subarnachar	4=Hard to reach char areas	202304061203333	2=Female	12-<24m	1=Was vaccinated	1=Yes	1=Yes	Cluster-2	Yes	No	No
1=Chattogram	4=Noakhali	12=Subarnachar	4=Hard to reach char areas	202304061226334	1=Male	12-<24m	1=Was vaccinated	1=Yes	1=Yes	Cluster-2	Yes	No	No
1=Chattogram	4=Noakhali	12=Subarnachar	4=Hard to reach char areas	202304101006335	1=Male	4.5-<12m	1=Was vaccinated	1=Yes	1=Yes	Cluster-2	Yes	No	No
1=Chattogram	4=Noakhali	12=Subarnachar	4=Hard to reach char areas	202304061413336	2=Female	12-<24m	1=Was vaccinated	1=Yes	1=Yes	Cluster-2	Yes	No	No
1=Chattogram	4=Noakhali	12=Subarnachar	4=Hard to reach char areas	202304061137337	1=Male	12-<24m	1=Was vaccinated	1=Yes	1=Yes	Cluster-2	Yes	No	No
1=Chattogram	4=Noakhali	12=Subarnachar	4=Hard to reach char areas	202304080941338	2=Female	12-<24m	1=Was vaccinated	1=Yes	1=Yes	Cluster-2	Yes	No	No
1=Chattogram	4=Noakhali	12=Subarnachar	4=Hard to reach char areas	202304090919339	1=Male	4.5-<12m	1=Was vaccinated	1=Yes	1=Yes	Cluster-2	Yes	No	No
1=Chattogram	4=Noakhali	12=Subarnachar	4=Hard to reach char areas	202304091201340	2=Female	12-<24m	1=Was vaccinated	1=Yes	1=Yes	Cluster-2	Yes	No	No
1=Chattogram	4=Noakhali	12=Subarnachar	4=Hard to reach char areas	202304080923341	1=Male	12-<24m	1=Was vaccinated	1=Yes	1=Yes	Cluster-2	Yes	No	No
1=Chattogram	4=Noakhali	12=Subarnachar	4=Hard to reach char areas	202304081232342	1=Male	4.5-<12m	1=Was vaccinated	1=Yes	1=Yes	Cluster-2	Yes	No	No
1=Chattogram	4=Noakhali	12=Subarnachar	4=Hard to reach char areas	202304100914343	2=Female	4.5-<12m	1=Was vaccinated	1=Yes	1=Yes	Cluster-2	Yes	No	No
1=Chattogram	4=Noakhali	12=Subarnachar	4=Hard to reach char areas	202304081048344	1=Male	12-<24m	1=Was vaccinated	1=Yes	2=No	Cluster-2	Yes	No	Yes
1=Chattogram	4=Noakhali	12=Subarnachar	4=Hard to reach char areas	202304091130345	1=Male	12-<24m	1=Was vaccinated	1=Yes	1=Yes	Cluster-2	Yes	No	No
1=Chattogram	4=Noakhali	12=Subarnachar	4=Hard to reach char areas	202304081022346	2=Female	4.5-<12m	1=Was vaccinated	1=Yes	1=Yes	Cluster-2	Yes	No	No
1=Chattogram	4=Noakhali	12=Subarnachar	4=Hard to reach char areas	202304081108347	1=Male	12-<24m	1=Was vaccinated	1=Yes	1=Yes	Cluster-2	Yes	No	No
1=Chattogram	4=Noakhali	12=Subarnachar	4=Hard to reach char areas	202304061308348	1=Male	12-<24m	1=Was vaccinated	1=Yes	1=Yes	Cluster-2	Yes	No	No
1=Chattogram	4=Noakhali	12=Subarnachar	4=Hard to reach char areas	202304061329349	1=Male	4.5-<12m	1=Was vaccinated	1=Yes	2=No	Cluster-2	Yes	No	Yes
1=Chattogram	4=Noakhali	12=Subarnachar	4=Hard to reach char areas	202304061020350	1=Male	4.5-<12m	1=Was vaccinated	1=Yes	1=Yes	Cluster-2	Yes	No	No
1=Chattogram	4=Noakhali	12=Subarnachar	4=Hard to reach char areas	202304061345351	1=Male	4.5-<12m	2=Was not vaccinated			Cluster-2	Yes	Yes	No
1=Chattogram	4=Noakhali	12=Subarnachar	4=Hard to reach char areas	202304101036352	1=Male	12-<24m	1=Was vaccinated	1=Yes	1=Yes	Cluster-2	Yes	No	No
1=Chattogram	4=Noakhali	12=Subarnachar	4=Hard to reach char areas	202304090942353	1=Male	12-<24m	2=Was not vaccinated			Cluster-2	Yes	Yes	No
1=Chattogram	4=Noakhali	12=Subarnachar	4=Hard to reach char areas	202304090856354	1=Male	4.5-<12m	1=Was vaccinated	1=Yes	1=Yes	Cluster-2	Yes	No	No
1=Chattogram	4=Noakhali	12=Subarnachar	4=Hard to reach char areas	202304081128355	2=Female	4.5-<12m	2=Was not vaccinated			Cluster-2	Yes	Yes	No
1=Chattogram	4=Noakhali	12=Subarnachar	4=Hard to reach char areas	202304061040356	1=Male	4.5-<12m	1=Was vaccinated	1=Yes	1=Yes	Cluster-2	Yes	No	No
5=Rajshahi	2=Chapai Nababganj	4=Shibganj	5=Plain areas	202303250922357	1=Male	12-<24m	1=Was vaccinated	1=Yes	1=Yes	Cluster-1	No	No	No
5=Rajshahi	2=Chapai Nababganj	4=Shibganj	5=Plain areas	202303231451358	2=Female	12-<24m	1=Was vaccinated	1=Yes	1=Yes	Cluster-1	No	No	No
5=Rajshahi	2=Chapai Nababganj	4=Shibganj	5=Plain areas	202303250748359	2=Female	4.5-<12m	1=Was vaccinated	1=Yes	1=Yes	Cluster-1	No	No	No
5=Rajshahi	2=Chapai Nababganj	4=Shibganj	5=Plain areas	202303270853360	2=Female	12-<24m	1=Was vaccinated	1=Yes	1=Yes	Cluster-1	No	No	No
5=Rajshahi	2=Chapai Nababganj	4=Shibganj	5=Plain areas	202303260821361	1=Male	12-<24m	1=Was vaccinated	1=Yes	1=Yes	Cluster-1	No	No	No
5=Rajshahi	2=Chapai Nababganj	4=Shibganj	5=Plain areas	202303261045362	1=Male	12-<24m	1=Was vaccinated	1=Yes	1=Yes	Cluster-1	No	No	No
5=Rajshahi	2=Chapai Nababganj	4=Shibganj	5=Plain areas	202303260940363	1=Male	4.5-<12m	1=Was vaccinated	1=Yes	2=No	Cluster-1	No	No	Yes
5=Rajshahi	2=Chapai Nababganj	4=Shibganj	5=Plain areas	202303260901364	2=Female	4.5-<12m	1=Was vaccinated	1=Yes	1=Yes	Cluster-1	No	No	No
5=Rajshahi	2=Chapai Nababganj	4=Shibganj	5=Plain areas	202303251110365	2=Female	12-<24m	1=Was vaccinated	1=Yes	1=Yes	Cluster-1	No	No	No
5=Rajshahi	2=Chapai Nababganj	4=Shibganj	5=Plain areas	202303260744366	2=Female	4.5-<12m	1=Was vaccinated	1=Yes	1=Yes	Cluster-1	No	No	No
5=Rajshahi	2=Chapai Nababganj	4=Shibganj	5=Plain areas	202303270924367	1=Male	4.5-<12m	1=Was vaccinated	1=Yes	1=Yes	Cluster-1	No	No	No
5=Rajshahi	2=Chapai Nababganj	4=Shibganj	5=Plain areas	202303261202368	2=Female	12-<24m	1=Was vaccinated	1=Yes	1=Yes	Cluster-1	No	No	No
5=Rajshahi	2=Chapai Nababganj	4=Shibganj	5=Plain areas	202303270755369	1=Male	12-<24m	1=Was vaccinated	1=Yes	1=Yes	Cluster-1	No	No	No
5=Rajshahi	2=Chapai Nababganj	4=Shibganj	5=Plain areas	202303231354370	1=Male	4.5-<12m	1=Was vaccinated	1=Yes	2=No	Cluster-1	No	No	Yes
5=Rajshahi	2=Chapai Nababganj	4=Shibganj	5=Plain areas	202303270912371	1=Male	4.5-<12m	1=Was vaccinated	1=Yes	1=Yes	Cluster-1	No	No	No
5=Rajshahi	2=Chapai Nababganj	4=Shibganj	5=Plain areas	202303231521372	2=Female	12-<24m	1=Was vaccinated	1=Yes	1=Yes	Cluster-1	No	No	No
5=Rajshahi	2=Chapai Nababganj	4=Shibganj	5=Plain areas	202303231549373	1=Male	12-<24m	1=Was vaccinated	1=Yes	1=Yes	Cluster-1	No	No	No
5=Rajshahi	2=Chapai Nababganj	4=Shibganj	5=Plain areas	202303250942374	2=Female	12-<24m	1=Was vaccinated	1=Yes	1=Yes	Cluster-1	No	No	No
5=Rajshahi	2=Chapai Nababganj	4=Shibganj	5=Plain areas	202303261137375	1=Male	12-<24m	1=Was vaccinated	1=Yes	1=Yes	Cluster-1	No	No	No
5=Rajshahi	2=Chapai Nababganj	4=Shibganj	5=Plain areas	202303230944376	2=Female	12-<24m	1=Was vaccinated	1=Yes	1=Yes	Cluster-1	No	No	No
5=Rajshahi	2=Chapai Nababganj	4=Shibganj	5=Plain areas	202303231124377	2=Female	4.5-<12m	1=Was vaccinated	1=Yes	1=Yes	Cluster-1	No	No	No
5=Rajshahi	2=Chapai Nababganj	4=Shibganj	5=Plain areas	202303261108378	1=Male	4.5-<12m	1=Was vaccinated	1=Yes	1=Yes	Cluster-1	No	No	No
5=Rajshahi	2=Chapai Nababganj	4=Shibganj	5=Plain areas	202303231242379	1=Male	12-<24m	1=Was vaccinated	1=Yes	1=Yes	Cluster-1	No	No	No
5=Rajshahi	2=Chapai Nababganj	4=Shibganj	5=Plain areas	202303251007380	1=Male	12-<24m	1=Was vaccinated	1=Yes	1=Yes	Cluster-1	No	No	No
5=Rajshahi	2=Chapai Nababganj	4=Shibganj	5=Plain areas	202303231208381	2=Female	4.5-<12m	1=Was vaccinated	1=Yes	1=Yes	Cluster-1	No	No	No
5=Rajshahi	2=Chapai Nababganj	4=Shibganj	5=Plain areas	202303251127382	1=Male	12-<24m	1=Was vaccinated	1=Yes	1=Yes	Cluster-1	No	No	No
5=Rajshahi	2=Chapai Nababganj	4=Shibganj	5=Plain areas	202303270820383	1=Male	12-<24m	1=Was vaccinated	1=Yes	1=Yes	Cluster-1	No	No	No
5=Rajshahi	2=Chapai Nababganj	4=Shibganj	5=Plain areas	202303251209384	1=Male	12-<24m	1=Was vaccinated	1=Yes	1=Yes	Cluster-1	No	No	No
5=Rajshahi	2=Chapai Nababganj	4=Shibganj	4=Hard to reach char areas	202303301014385	1=Male	12-<24m	1=Was vaccinated	1=Yes	1=Yes	Cluster-2	No	No	No
5=Rajshahi	2=Chapai Nababganj	4=Shibganj	4=Hard to reach char areas	202303291114386	2=Female	12-<24m	1=Was vaccinated	1=Yes	1=Yes	Cluster-2	No	No	No
5=Rajshahi	2=Chapai Nababganj	4=Shibganj	4=Hard to reach char areas	202303291357387	2=Female	4.5-<12m	1=Was vaccinated	1=Yes	1=Yes	Cluster-2	No	No	No
5=Rajshahi	2=Chapai Nababganj	4=Shibganj	4=Hard to reach char areas	202303301156388	1=Male	4.5-<12m	1=Was vaccinated	1=Yes	1=Yes	Cluster-2	No	No	No
5=Rajshahi	2=Chapai Nababganj	4=Shibganj	4=Hard to reach char areas	202303301255389	2=Female	12-<24m	1=Was vaccinated	1=Yes	1=Yes	Cluster-2	No	No	No
5=Rajshahi	2=Chapai Nababganj	4=Shibganj	4=Hard to reach char areas	202303281324390	2=Female	4.5-<12m	1=Was vaccinated	1=Yes	1=Yes	Cluster-2	No	No	No
5=Rajshahi	2=Chapai Nababganj	4=Shibganj	4=Hard to reach char areas	202303281214391	2=Female	12-<24m	1=Was vaccinated	1=Yes	1=Yes	Cluster-2	No	No	No
5=Rajshahi	2=Chapai Nababganj	4=Shibganj	4=Hard to reach char areas	202303300958392	2=Female	12-<24m	1=Was vaccinated	1=Yes	1=Yes	Cluster-2	No	No	No
5=Rajshahi	2=Chapai Nababganj	4=Shibganj	4=Hard to reach char areas	202303281223393	1=Male	4.5-<12m	1=Was vaccinated	1=Yes	1=Yes	Cluster-2	No	No	No
5=Rajshahi	2=Chapai Nababganj	4=Shibganj	4=Hard to reach char areas	202303272014394	2=Female	4.5-<12m	1=Was vaccinated	1=Yes	1=Yes	Cluster-2	No	No	No
5=Rajshahi	2=Chapai Nababganj	4=Shibganj	4=Hard to reach char areas	202304011122395	2=Female	12-<24m	1=Was vaccinated	1=Yes	1=Yes	Cluster-2	No	No	No
5=Rajshahi	2=Chapai Nababganj	4=Shibganj	4=Hard to reach char areas	202303291053396	1=Male	12-<24m	1=Was vaccinated	1=Yes	1=Yes	Cluster-2	No	No	No
5=Rajshahi	2=Chapai Nababganj	4=Shibganj	4=Hard to reach char areas	202303301348397	2=Female	12-<24m	1=Was vaccinated	1=Yes	1=Yes	Cluster-2	No	No	No
5=Rajshahi	2=Chapai Nababganj	4=Shibganj	4=Hard to reach char areas	202303291303398	1=Male	12-<24m	1=Was vaccinated	1=Yes	1=Yes	Cluster-2	No	No	No
5=Rajshahi	2=Chapai Nababganj	4=Shibganj	4=Hard to reach char areas	202304011212399	1=Male	12-<24m	1=Was vaccinated	1=Yes	1=Yes	Cluster-2	No	No	No
5=Rajshahi	2=Chapai Nababganj	4=Shibganj	4=Hard to reach char areas	202304011233400	1=Male	4.5-<12m	1=Was vaccinated	1=Yes	1=Yes	Cluster-2	No	No	No
5=Rajshahi	2=Chapai Nababganj	4=Shibganj	4=Hard to reach char areas	202303281405401	2=Female	12-<24m	1=Was vaccinated	1=Yes	1=Yes	Cluster-2	No	No	No
5=Rajshahi	2=Chapai Nababganj	4=Shibganj	4=Hard to reach char areas	202303301323402	2=Female	12-<24m	1=Was vaccinated	1=Yes	1=Yes	Cluster-2	No	No	No
5=Rajshahi	2=Chapai Nababganj	4=Shibganj	4=Hard to reach char areas	202303291250403	1=Male	12-<24m	1=Was vaccinated	1=Yes	1=Yes	Cluster-2	No	No	No
5=Rajshahi	2=Chapai Nababganj	4=Shibganj	4=Hard to reach char areas	202303281048404	2=Female	4.5-<12m	1=Was vaccinated	1=Yes	1=Yes	Cluster-2	No	No	No
5=Rajshahi	2=Chapai Nababganj	4=Shibganj	4=Hard to reach char areas	202304011154405	2=Female	12-<24m	1=Was vaccinated	1=Yes	1=Yes	Cluster-2	No	No	No
5=Rajshahi	2=Chapai Nababganj	4=Shibganj	4=Hard to reach char areas	202303291205406	1=Male	4.5-<12m	1=Was vaccinated	1=Yes	1=Yes	Cluster-2	No	No	No
5=Rajshahi	2=Chapai Nababganj	4=Shibganj	4=Hard to reach char areas	202303301113407	2=Female	4.5-<12m	1=Was vaccinated	1=Yes	1=Yes	Cluster-2	No	No	No
5=Rajshahi	2=Chapai Nababganj	4=Shibganj	4=Hard to reach char areas	202303281308408	1=Male	4.5-<12m	1=Was vaccinated	1=Yes	1=Yes	Cluster-2	No	No	No
5=Rajshahi	2=Chapai Nababganj	4=Shibganj	4=Hard to reach char areas	202303301400409	1=Male	4.5-<12m	1=Was vaccinated	1=Yes	1=Yes	Cluster-2	No	No	No
5=Rajshahi	2=Chapai Nababganj	4=Shibganj	4=Hard to reach char areas	202303291347410	1=Male	12-<24m	1=Was vaccinated	1=Yes	1=Yes	Cluster-2	No	No	No
5=Rajshahi	2=Chapai Nababganj	4=Shibganj	4=Hard to reach char areas	202303291135411	2=Female	12-<24m	1=Was vaccinated	1=Yes	1=Yes	Cluster-2	No	No	No
5=Rajshahi	2=Chapai Nababganj	4=Shibganj	4=Hard to reach char areas	202303291013412	1=Male	4.5-<12m	1=Was vaccinated	1=Yes	2=No	Cluster-2	No	No	Yes
5=Rajshahi	2=Chapai Nababganj	5=Chapai Nababganj Sadar	4=Hard to reach char areas	202304021343413	2=Female	4.5-<12m	1=Was vaccinated	1=Yes	1=Yes	Cluster-1	No	No	No
5=Rajshahi	2=Chapai Nababganj	5=Chapai Nababganj Sadar	4=Hard to reach char areas	202304021501414	2=Female	4.5-<12m	1=Was vaccinated	1=Yes	1=Yes	Cluster-1	No	No	No
5=Rajshahi	2=Chapai Nababganj	5=Chapai Nababganj Sadar	4=Hard to reach char areas	202304021404415	1=Male	4.5-<12m	1=Was vaccinated	1=Yes	1=Yes	Cluster-1	No	No	No
5=Rajshahi	2=Chapai Nababganj	5=Chapai Nababganj Sadar	5=Plain areas	202304021256416	2=Female	4.5-<12m	1=Was vaccinated	1=Yes	1=Yes	Cluster-1	No	No	No
5=Rajshahi	2=Chapai Nababganj	5=Chapai Nababganj Sadar	4=Hard to reach char areas	202304021423417	1=Male	12-<24m	1=Was vaccinated	1=Yes	1=Yes	Cluster-1	No	No	No
6=Mymensingh	7=sherpur	18=Nalitabari	5=Plain areas	202304081219418	1=Male	12-<24m	1=Was vaccinated	1=Yes	1=Yes	Cluster-1	Yes	No	No
6=Mymensingh	7=sherpur	18=Nalitabari	5=Plain areas	202304101152419	1=Male	4.5-<12m	1=Was vaccinated	1=Yes	1=Yes	Cluster-1	Yes	No	No
6=Mymensingh	7=sherpur	18=Nalitabari	5=Plain areas	202304100806420	1=Male	4.5-<12m	1=Was vaccinated	1=Yes	1=Yes	Cluster-1	Yes	No	No
6=Mymensingh	7=sherpur	18=Nalitabari	5=Plain areas	202304101016421	2=Female	4.5-<12m	1=Was vaccinated	1=Yes	2=No	Cluster-1	Yes	No	Yes
6=Mymensingh	7=sherpur	18=Nalitabari	5=Plain areas	202304081057422	1=Male	12-<24m	1=Was vaccinated	1=Yes	1=Yes	Cluster-1	Yes	No	No
6=Mymensingh	7=sherpur	18=Nalitabari	5=Plain areas	202304081143423	2=Female	4.5-<12m	1=Was vaccinated	1=Yes	1=Yes	Cluster-1	Yes	No	No
6=Mymensingh	7=sherpur	18=Nalitabari	5=Plain areas	202304081248424	1=Male	12-<24m	1=Was vaccinated	1=Yes	1=Yes	Cluster-1	Yes	No	No
6=Mymensingh	7=sherpur	18=Nalitabari	5=Plain areas	202304091156425	1=Male	4.5-<12m	1=Was vaccinated	1=Yes	1=Yes	Cluster-1	Yes	No	No
6=Mymensingh	7=sherpur	18=Nalitabari	5=Plain areas	202304090914426	1=Male	12-<24m	1=Was vaccinated	1=Yes	1=Yes	Cluster-1	Yes	No	No
6=Mymensingh	7=sherpur	18=Nalitabari	5=Plain areas	202304091056427	1=Male	12-<24m	1=Was vaccinated	1=Yes	1=Yes	Cluster-1	Yes	No	No
6=Mymensingh	7=sherpur	18=Nalitabari	5=Plain areas	202304091133428	1=Male	12-<24m	1=Was vaccinated	1=Yes	1=Yes	Cluster-1	Yes	No	No
6=Mymensingh	7=sherpur	18=Nalitabari	5=Plain areas	202304081108429	2=Female	12-<24m	1=Was vaccinated	1=Yes	1=Yes	Cluster-1	Yes	No	No
6=Mymensingh	7=sherpur	18=Nalitabari	5=Plain areas	202304091440430	2=Female	12-<24m	1=Was vaccinated	1=Yes	1=Yes	Cluster-1	Yes	No	No
6=Mymensingh	7=sherpur	18=Nalitabari	5=Plain areas	202304081323431	1=Male	12-<24m	1=Was vaccinated	1=Yes	1=Yes	Cluster-1	Yes	No	No
6=Mymensingh	7=sherpur	18=Nalitabari	5=Plain areas	202304101203432	2=Female	12-<24m	1=Was vaccinated	1=Yes	1=Yes	Cluster-1	Yes	No	No
6=Mymensingh	7=sherpur	18=Nalitabari	5=Plain areas	202304081124433	1=Male	4.5-<12m	1=Was vaccinated	1=Yes	1=Yes	Cluster-1	Yes	No	No
6=Mymensingh	7=sherpur	18=Nalitabari	5=Plain areas	202304101047434	1=Male	4.5-<12m	1=Was vaccinated	1=Yes	1=Yes	Cluster-1	Yes	No	No
6=Mymensingh	7=sherpur	18=Nalitabari	5=Plain areas	202304081202435	1=Male	4.5-<12m	1=Was vaccinated	1=Yes	2=No	Cluster-1	Yes	No	Yes
6=Mymensingh	7=sherpur	18=Nalitabari	5=Plain areas	202304091330436	1=Male	12-<24m	1=Was vaccinated	1=Yes	1=Yes	Cluster-1	Yes	No	No
6=Mymensingh	7=sherpur	18=Nalitabari	5=Plain areas	202304081337437	2=Female	4.5-<12m	1=Was vaccinated	1=Yes	1=Yes	Cluster-1	Yes	No	No
6=Mymensingh	7=sherpur	18=Nalitabari	5=Plain areas	202304091013438	2=Female	12-<24m	1=Was vaccinated	1=Yes	1=Yes	Cluster-1	Yes	No	No
6=Mymensingh	7=sherpur	18=Nalitabari	5=Plain areas	202304090840439	1=Male	4.5-<12m	1=Was vaccinated	1=Yes	2=No	Cluster-1	Yes	No	Yes
6=Mymensingh	7=sherpur	18=Nalitabari	5=Plain areas	202304090942440	1=Male	4.5-<12m	1=Was vaccinated	1=Yes	2=No	Cluster-1	Yes	No	Yes
6=Mymensingh	7=sherpur	18=Nalitabari	5=Plain areas	202304101125441	2=Female	12-<24m	1=Was vaccinated	1=Yes	1=Yes	Cluster-1	Yes	No	No
6=Mymensingh	7=sherpur	18=Nalitabari	5=Plain areas	202304101027442	1=Male	4.5-<12m	1=Was vaccinated	1=Yes	2=No	Cluster-1	Yes	No	Yes
6=Mymensingh	7=sherpur	18=Nalitabari	5=Plain areas	202304100924443	2=Female	4.5-<12m	1=Was vaccinated	1=Yes	1=Yes	Cluster-1	Yes	No	No
6=Mymensingh	7=sherpur	18=Nalitabari	5=Plain areas	202304091249444	2=Female	4.5-<12m	1=Was vaccinated	1=Yes	1=Yes	Cluster-1	Yes	No	No
6=Mymensingh	7=sherpur	18=Nalitabari	5=Plain areas	202304091408445	2=Female	12-<24m	1=Was vaccinated	1=Yes	1=Yes	Cluster-1	Yes	No	No
6=Mymensingh	7=sherpur	18=Nalitabari	5=Plain areas	202304131144446	2=Female	12-<24m	1=Was vaccinated	1=Yes	2=No	Cluster-2	Yes	No	Yes
6=Mymensingh	7=sherpur	18=Nalitabari	5=Plain areas	202304121037447	1=Male	4.5-<12m	1=Was vaccinated	1=Yes	1=Yes	Cluster-2	Yes	No	No
6=Mymensingh	7=sherpur	18=Nalitabari	5=Plain areas	202304121011448	1=Male	4.5-<12m	1=Was vaccinated	1=Yes	1=Yes	Cluster-2	Yes	No	No
6=Mymensingh	7=sherpur	18=Nalitabari	5=Plain areas	202304111342449	1=Male	12-<24m	1=Was vaccinated	1=Yes	2=No	Cluster-2	Yes	No	Yes
6=Mymensingh	7=sherpur	18=Nalitabari	5=Plain areas	202304131131450	2=Female	12-<24m	1=Was vaccinated	1=Yes	1=Yes	Cluster-2	Yes	No	No
6=Mymensingh	7=sherpur	18=Nalitabari	5=Plain areas	202304111511451	2=Female	4.5-<12m	1=Was vaccinated	1=Yes	1=Yes	Cluster-2	Yes	No	No
6=Mymensingh	7=sherpur	18=Nalitabari	5=Plain areas	202304130820452	2=Female	12-<24m	1=Was vaccinated	1=Yes	2=No	Cluster-2	Yes	No	Yes
6=Mymensingh	7=sherpur	18=Nalitabari	5=Plain areas	202304121155453	1=Male	12-<24m	1=Was vaccinated	1=Yes	1=Yes	Cluster-2	Yes	No	No
6=Mymensingh	7=sherpur	18=Nalitabari	5=Plain areas	202304131217454	2=Female	12-<24m	1=Was vaccinated	1=Yes	1=Yes	Cluster-2	Yes	No	No
6=Mymensingh	7=sherpur	18=Nalitabari	5=Plain areas	202304111502455	1=Male	4.5-<12m	1=Was vaccinated	1=Yes	1=Yes	Cluster-2	Yes	No	No
6=Mymensingh	7=sherpur	18=Nalitabari	5=Plain areas	202304130846456	2=Female	12-<24m	1=Was vaccinated	1=Yes	1=Yes	Cluster-2	Yes	No	No
6=Mymensingh	7=sherpur	18=Nalitabari	5=Plain areas	202304111524457	2=Female	12-<24m	1=Was vaccinated	1=Yes	2=No	Cluster-2	Yes	No	Yes
6=Mymensingh	7=sherpur	18=Nalitabari	5=Plain areas	202304131016458	1=Male	12-<24m	1=Was vaccinated	1=Yes	1=Yes	Cluster-2	Yes	No	No
6=Mymensingh	7=sherpur	18=Nalitabari	5=Plain areas	202304130910459	1=Male	4.5-<12m	1=Was vaccinated	1=Yes	1=Yes	Cluster-2	Yes	No	No
6=Mymensingh	7=sherpur	18=Nalitabari	5=Plain areas	202304111533460	1=Male	12-<24m	1=Was vaccinated	1=Yes	1=Yes	Cluster-2	Yes	No	No
6=Mymensingh	7=sherpur	18=Nalitabari	5=Plain areas	202304131017461	2=Female	12-<24m	1=Was vaccinated	1=Yes	1=Yes	Cluster-2	Yes	No	No
6=Mymensingh	7=sherpur	18=Nalitabari	5=Plain areas	202304130930462	1=Male	12-<24m	1=Was vaccinated	1=Yes	1=Yes	Cluster-2	Yes	No	No
6=Mymensingh	7=sherpur	18=Nalitabari	5=Plain areas	202304131204463	2=Female	4.5-<12m	1=Was vaccinated	1=Yes	1=Yes	Cluster-2	Yes	No	No
6=Mymensingh	7=sherpur	18=Nalitabari	5=Plain areas	202304130918464	2=Female	12-<24m	1=Was vaccinated	1=Yes	2=No	Cluster-2	Yes	No	Yes
6=Mymensingh	7=sherpur	18=Nalitabari	5=Plain areas	202304111359465	1=Male	4.5-<12m	1=Was vaccinated	1=Yes	1=Yes	Cluster-2	Yes	No	No
6=Mymensingh	7=sherpur	18=Nalitabari	5=Plain areas	202304131028466	2=Female	12-<24m	1=Was vaccinated	1=Yes	1=Yes	Cluster-2	Yes	No	No
6=Mymensingh	7=sherpur	18=Nalitabari	5=Plain areas	202304111427467	2=Female	12-<24m	1=Was vaccinated	1=Yes	2=No	Cluster-2	Yes	No	Yes
6=Mymensingh	7=sherpur	18=Nalitabari	5=Plain areas	202304121242468	2=Female	4.5-<12m	1=Was vaccinated	1=Yes	1=Yes	Cluster-2	Yes	No	No
6=Mymensingh	7=sherpur	18=Nalitabari	5=Plain areas	202304121215469	2=Female	12-<24m	1=Was vaccinated	1=Yes	1=Yes	Cluster-2	Yes	No	No
6=Mymensingh	7=sherpur	18=Nalitabari	5=Plain areas	202304121056470	2=Female	4.5-<12m	1=Was vaccinated	1=Yes	1=Yes	Cluster-2	Yes	No	No
6=Mymensingh	7=sherpur	18=Nalitabari	5=Plain areas	202304131047471	1=Male	12-<24m	1=Was vaccinated	1=Yes	1=Yes	Cluster-2	Yes	No	No
6=Mymensingh	7=sherpur	18=Nalitabari	5=Plain areas	202304131047472	2=Female	4.5-<12m	1=Was vaccinated	1=Yes	1=Yes	Cluster-2	Yes	No	No
6=Mymensingh	7=sherpur	18=Nalitabari	5=Plain areas	202304130956473	1=Male	4.5-<12m	1=Was vaccinated	1=Yes	2=No	Cluster-2	Yes	No	Yes
6=Mymensingh	7=sherpur	19=Sreebardi	5=Plain areas	202304160931474	1=Male	12-<24m	1=Was vaccinated	1=Yes	1=Yes	Cluster-1	Yes	No	No
6=Mymensingh	7=sherpur	19=Sreebardi	5=Plain areas	202304181749475	1=Male	4.5-<12m	1=Was vaccinated	1=Yes	2=No	Cluster-1	Yes	No	Yes
6=Mymensingh	7=sherpur	19=Sreebardi	5=Plain areas	202304161208476	2=Female	4.5-<12m	1=Was vaccinated	1=Yes	1=Yes	Cluster-1	Yes	No	No
6=Mymensingh	7=sherpur	19=Sreebardi	5=Plain areas	202304151404477	1=Male	12-<24m	1=Was vaccinated	1=Yes	1=Yes	Cluster-1	Yes	No	No
6=Mymensingh	7=sherpur	19=Sreebardi	5=Plain areas	202304161013478	1=Male	12-<24m	1=Was vaccinated	1=Yes	1=Yes	Cluster-1	Yes	No	No
6=Mymensingh	7=sherpur	19=Sreebardi	5=Plain areas	202304161348479	1=Male	4.5-<12m	1=Was vaccinated	1=Yes	1=Yes	Cluster-1	Yes	No	No
6=Mymensingh	7=sherpur	19=Sreebardi	5=Plain areas	202304161136480	2=Female	12-<24m	1=Was vaccinated	1=Yes	1=Yes	Cluster-1	Yes	No	No
6=Mymensingh	7=sherpur	19=Sreebardi	5=Plain areas	202304161117481	1=Male	4.5-<12m	1=Was vaccinated	1=Yes	1=Yes	Cluster-1	Yes	No	No
6=Mymensingh	7=sherpur	19=Sreebardi	5=Plain areas	202304151420482	2=Female	4.5-<12m	1=Was vaccinated	1=Yes	2=No	Cluster-1	Yes	No	Yes
6=Mymensingh	7=sherpur	19=Sreebardi	5=Plain areas	202304151434483	2=Female	4.5-<12m	1=Was vaccinated	1=Yes	3=The child has not reached the appropriate age to receive vaccine	Cluster-1	Yes	No	No
6=Mymensingh	7=sherpur	19=Sreebardi	5=Plain areas	202304161000484	2=Female	12-<24m	1=Was vaccinated	1=Yes	2=No	Cluster-1	Yes	No	Yes
6=Mymensingh	7=sherpur	19=Sreebardi	5=Plain areas	202304290748485	1=Male	4.5-<12m	1=Was vaccinated	1=Yes	2=No	Cluster-1	Yes	No	Yes
6=Mymensingh	7=sherpur	19=Sreebardi	5=Plain areas	202304151441486	2=Female	12-<24m	1=Was vaccinated	1=Yes	1=Yes	Cluster-1	Yes	No	No
6=Mymensingh	7=sherpur	19=Sreebardi	5=Plain areas	202304151048487	1=Male	4.5-<12m	1=Was vaccinated	1=Yes	1=Yes	Cluster-1	Yes	No	No
6=Mymensingh	7=sherpur	19=Sreebardi	5=Plain areas	202304161310488	1=Male	4.5-<12m	1=Was vaccinated	1=Yes	1=Yes	Cluster-1	Yes	No	No
6=Mymensingh	7=sherpur	19=Sreebardi	5=Plain areas	202304290822489	1=Male	12-<24m	1=Was vaccinated	1=Yes	2=No	Cluster-1	Yes	No	Yes
6=Mymensingh	7=sherpur	19=Sreebardi	5=Plain areas	202304151452490	1=Male	12-<24m	1=Was vaccinated	1=Yes	1=Yes	Cluster-1	Yes	No	No
6=Mymensingh	7=sherpur	19=Sreebardi	5=Plain areas	202304161219491	1=Male	12-<24m	1=Was vaccinated	1=Yes	2=No	Cluster-1	Yes	No	Yes
6=Mymensingh	7=sherpur	19=Sreebardi	5=Plain areas	202304160922492	2=Female	4.5-<12m	1=Was vaccinated	1=Yes	1=Yes	Cluster-1	Yes	No	No
6=Mymensingh	7=sherpur	19=Sreebardi	5=Plain areas	202304161031493	1=Male	12-<24m	1=Was vaccinated	1=Yes	1=Yes	Cluster-1	Yes	No	No
6=Mymensingh	7=sherpur	19=Sreebardi	5=Plain areas	202304161136494	2=Female	12-<24m	1=Was vaccinated	1=Yes	1=Yes	Cluster-1	Yes	No	No
6=Mymensingh	7=sherpur	19=Sreebardi	5=Plain areas	202304161012495	2=Female	4.5-<12m	1=Was vaccinated	1=Yes	1=Yes	Cluster-1	Yes	No	No
6=Mymensingh	7=sherpur	19=Sreebardi	5=Plain areas	202304161003496	1=Male	4.5-<12m	1=Was vaccinated	1=Yes	1=Yes	Cluster-1	Yes	No	No
6=Mymensingh	7=sherpur	19=Sreebardi	5=Plain areas	202304161320497	1=Male	12-<24m	1=Was vaccinated	1=Yes	1=Yes	Cluster-1	Yes	No	No
6=Mymensingh	7=sherpur	19=Sreebardi	5=Plain areas	202304161334498	2=Female	12-<24m	1=Was vaccinated	1=Yes	1=Yes	Cluster-1	Yes	No	No
6=Mymensingh	7=sherpur	19=Sreebardi	5=Plain areas	202304161102499	1=Male	4.5-<12m	1=Was vaccinated	1=Yes	1=Yes	Cluster-1	Yes	No	No
6=Mymensingh	7=sherpur	19=Sreebardi	5=Plain areas	202304151440500	1=Male	4.5-<12m	1=Was vaccinated	1=Yes	1=Yes	Cluster-1	Yes	No	No
6=Mymensingh	7=sherpur	19=Sreebardi	5=Plain areas	202304161039501	2=Female	4.5-<12m	1=Was vaccinated	1=Yes	1=Yes	Cluster-1	Yes	No	No
6=Mymensingh	7=sherpur	19=Sreebardi	5=Plain areas	202304171057502	1=Male	4.5-<12m	1=Was vaccinated	1=Yes	1=Yes	Cluster-2	Yes	No	No
6=Mymensingh	7=sherpur	19=Sreebardi	5=Plain areas	202304171042503	1=Male	4.5-<12m	1=Was vaccinated	1=Yes	2=No	Cluster-2	Yes	No	Yes
6=Mymensingh	7=sherpur	19=Sreebardi	5=Plain areas	202304170938504	1=Male	12-<24m	1=Was vaccinated	1=Yes	1=Yes	Cluster-2	Yes	No	No
6=Mymensingh	7=sherpur	19=Sreebardi	5=Plain areas	202304171020505	1=Male	4.5-<12m	1=Was vaccinated	1=Yes	2=No	Cluster-2	Yes	No	Yes
6=Mymensingh	7=sherpur	19=Sreebardi	5=Plain areas	202304171126506	1=Male	12-<24m	1=Was vaccinated	1=Yes	1=Yes	Cluster-2	Yes	No	No
6=Mymensingh	7=sherpur	19=Sreebardi	5=Plain areas	202304171204507	1=Male	12-<24m	1=Was vaccinated	1=Yes	1=Yes	Cluster-2	Yes	No	No
6=Mymensingh	7=sherpur	19=Sreebardi	5=Plain areas	202304171143508	2=Female	4.5-<12m	1=Was vaccinated	1=Yes	2=No	Cluster-2	Yes	No	Yes
6=Mymensingh	7=sherpur	19=Sreebardi	5=Plain areas	202304180913509	1=Male	4.5-<12m	1=Was vaccinated	1=Yes	1=Yes	Cluster-2	Yes	No	No
6=Mymensingh	7=sherpur	19=Sreebardi	5=Plain areas	202304171112510	1=Male	12-<24m	1=Was vaccinated	1=Yes	1=Yes	Cluster-2	Yes	No	No
6=Mymensingh	7=sherpur	19=Sreebardi	5=Plain areas	202304171119511	2=Female	12-<24m	1=Was vaccinated	1=Yes	1=Yes	Cluster-2	Yes	No	No
6=Mymensingh	7=sherpur	19=Sreebardi	5=Plain areas	202304171148512	2=Female	12-<24m	1=Was vaccinated	1=Yes	1=Yes	Cluster-2	Yes	No	No
6=Mymensingh	7=sherpur	19=Sreebardi	5=Plain areas	202304171243513	2=Female	12-<24m	1=Was vaccinated	1=Yes	1=Yes	Cluster-2	Yes	No	No
6=Mymensingh	7=sherpur	19=Sreebardi	5=Plain areas	202304180959514	2=Female	12-<24m	1=Was vaccinated	1=Yes	2=No	Cluster-2	Yes	No	Yes
6=Mymensingh	7=sherpur	19=Sreebardi	5=Plain areas	202304171007515	1=Male	12-<24m	1=Was vaccinated	1=Yes	1=Yes	Cluster-2	Yes	No	No
6=Mymensingh	7=sherpur	19=Sreebardi	5=Plain areas	202304171200516	1=Male	4.5-<12m	1=Was vaccinated	1=Yes	1=Yes	Cluster-2	Yes	No	No
6=Mymensingh	7=sherpur	19=Sreebardi	5=Plain areas	202304170955517	2=Female	4.5-<12m	1=Was vaccinated	1=Yes	2=No	Cluster-2	Yes	No	Yes
6=Mymensingh	7=sherpur	19=Sreebardi	5=Plain areas	202304170952518	2=Female	4.5-<12m	1=Was vaccinated	1=Yes	1=Yes	Cluster-2	Yes	No	No
6=Mymensingh	7=sherpur	19=Sreebardi	5=Plain areas	202304171033519	2=Female	12-<24m	1=Was vaccinated	1=Yes	1=Yes	Cluster-2	Yes	No	No
6=Mymensingh	7=sherpur	19=Sreebardi	5=Plain areas	202304171314520	1=Male	4.5-<12m	1=Was vaccinated	1=Yes	2=No	Cluster-2	Yes	No	Yes
6=Mymensingh	7=sherpur	19=Sreebardi	5=Plain areas	202304181019521	2=Female	4.5-<12m	1=Was vaccinated	1=Yes	1=Yes	Cluster-2	Yes	No	No
6=Mymensingh	7=sherpur	19=Sreebardi	5=Plain areas	202304171209522	1=Male	4.5-<12m	1=Was vaccinated	1=Yes	1=Yes	Cluster-2	Yes	No	No
6=Mymensingh	7=sherpur	19=Sreebardi	5=Plain areas	202304171000523	2=Female	4.5-<12m	1=Was vaccinated	1=Yes	1=Yes	Cluster-2	Yes	No	No
6=Mymensingh	7=sherpur	19=Sreebardi	5=Plain areas	202304180859524	2=Female	4.5-<12m	1=Was vaccinated	1=Yes	1=Yes	Cluster-2	Yes	No	No
6=Mymensingh	7=sherpur	19=Sreebardi	5=Plain areas	202304171227525	1=Male	12-<24m	1=Was vaccinated	1=Yes	1=Yes	Cluster-2	Yes	No	No
6=Mymensingh	7=sherpur	19=Sreebardi	5=Plain areas	202304180938526	2=Female	4.5-<12m	1=Was vaccinated	1=Yes	1=Yes	Cluster-2	Yes	No	No
6=Mymensingh	7=sherpur	19=Sreebardi	5=Plain areas	202304171020527	1=Male	4.5-<12m	1=Was vaccinated	1=Yes	2=No	Cluster-2	Yes	No	Yes
6=Mymensingh	7=sherpur	19=Sreebardi	5=Plain areas	202304171033528	1=Male	4.5-<12m	1=Was vaccinated	1=Yes	1=Yes	Cluster-2	Yes	No	No
6=Mymensingh	7=sherpur	19=Sreebardi	5=Plain areas	202304171218529	2=Female	12-<24m	1=Was vaccinated	1=Yes	1=Yes	Cluster-2	Yes	No	No
1=Chattogram	5=Rangamati	13=Rangamati Sadar	2=Hard to reach hilly	202304011103530	2=Female	4.5-<12m	1=Was vaccinated	1=Yes	1=Yes	Cluster-3	No	No	No
1=Chattogram	5=Rangamati	13=Rangamati Sadar	2=Hard to reach hilly	202303300908531	1=Male	12-<24m	1=Was vaccinated	1=Yes	1=Yes	Cluster-3	No	No	No
1=Chattogram	5=Rangamati	13=Rangamati Sadar	2=Hard to reach hilly	202303300854532	1=Male	4.5-<12m	1=Was vaccinated	1=Yes	2=No	Cluster-3	No	No	Yes
1=Chattogram	5=Rangamati	13=Rangamati Sadar	2=Hard to reach hilly	202303301019533	2=Female	12-<24m	1=Was vaccinated	1=Yes	1=Yes	Cluster-3	No	No	No
1=Chattogram	5=Rangamati	13=Rangamati Sadar	2=Hard to reach hilly	202303290933534	2=Female	4.5-<12m	1=Was vaccinated	1=Yes	1=Yes	Cluster-3	No	No	No
1=Chattogram	5=Rangamati	13=Rangamati Sadar	2=Hard to reach hilly	202304010943535	2=Female	12-<24m	1=Was vaccinated	1=Yes	1=Yes	Cluster-3	No	No	No
1=Chattogram	5=Rangamati	13=Rangamati Sadar	2=Hard to reach hilly	202304021011536	1=Male	4.5-<12m	1=Was vaccinated	1=Yes	1=Yes	Cluster-3	No	No	No
1=Chattogram	5=Rangamati	13=Rangamati Sadar	2=Hard to reach hilly	202303291009537	1=Male	4.5-<12m	1=Was vaccinated	1=Yes	2=No	Cluster-3	No	No	Yes
1=Chattogram	5=Rangamati	13=Rangamati Sadar	2=Hard to reach hilly	202304020936538	1=Male	12-<24m	1=Was vaccinated	1=Yes	2=No	Cluster-3	No	No	Yes
1=Chattogram	5=Rangamati	13=Rangamati Sadar	2=Hard to reach hilly	202303290956539	2=Female	12-<24m	1=Was vaccinated	1=Yes	1=Yes	Cluster-3	No	No	No
1=Chattogram	5=Rangamati	13=Rangamati Sadar	2=Hard to reach hilly	202303291021540	2=Female	12-<24m	1=Was vaccinated	1=Yes	1=Yes	Cluster-3	No	No	No
1=Chattogram	5=Rangamati	13=Rangamati Sadar	2=Hard to reach hilly	202303291031541	2=Female	12-<24m	1=Was vaccinated	1=Yes	1=Yes	Cluster-3	No	No	No
1=Chattogram	5=Rangamati	13=Rangamati Sadar	2=Hard to reach hilly	202303301048542	1=Male	4.5-<12m	1=Was vaccinated	1=Yes	1=Yes	Cluster-3	No	No	No
1=Chattogram	5=Rangamati	13=Rangamati Sadar	2=Hard to reach hilly	202304020952543	1=Male	12-<24m	1=Was vaccinated	1=Yes	1=Yes	Cluster-3	No	No	No
1=Chattogram	5=Rangamati	13=Rangamati Sadar	2=Hard to reach hilly	202304011116544	2=Female	4.5-<12m	1=Was vaccinated	1=Yes	1=Yes	Cluster-3	No	No	No
1=Chattogram	5=Rangamati	13=Rangamati Sadar	2=Hard to reach hilly	202303301007545	2=Female	12-<24m	1=Was vaccinated	1=Yes	1=Yes	Cluster-3	No	No	No
1=Chattogram	5=Rangamati	13=Rangamati Sadar	2=Hard to reach hilly	202303301031546	1=Male	4.5-<12m	1=Was vaccinated	1=Yes	1=Yes	Cluster-3	No	No	No
1=Chattogram	5=Rangamati	13=Rangamati Sadar	2=Hard to reach hilly	202303300945547	2=Female	12-<24m	1=Was vaccinated	1=Yes	2=No	Cluster-3	No	No	Yes
1=Chattogram	5=Rangamati	13=Rangamati Sadar	2=Hard to reach hilly	202304011001548	1=Male	4.5-<12m	1=Was vaccinated	1=Yes	1=Yes	Cluster-3	No	No	No
1=Chattogram	5=Rangamati	13=Rangamati Sadar	2=Hard to reach hilly	202304020919549	1=Male	4.5-<12m	1=Was vaccinated	1=Yes	1=Yes	Cluster-3	No	No	No
1=Chattogram	5=Rangamati	13=Rangamati Sadar	2=Hard to reach hilly	202304010953550	1=Male	12-<24m	1=Was vaccinated	1=Yes	1=Yes	Cluster-3	No	No	No
1=Chattogram	5=Rangamati	13=Rangamati Sadar	2=Hard to reach hilly	202303290946551	2=Female	12-<24m	1=Was vaccinated	1=Yes	1=Yes	Cluster-3	No	No	No
1=Chattogram	5=Rangamati	13=Rangamati Sadar	2=Hard to reach hilly	202303300927552	2=Female	4.5-<12m	1=Was vaccinated	1=Yes	1=Yes	Cluster-3	No	No	No
1=Chattogram	5=Rangamati	13=Rangamati Sadar	2=Hard to reach hilly	202304020927553	2=Female	4.5-<12m	1=Was vaccinated	1=Yes	1=Yes	Cluster-3	No	No	No
1=Chattogram	5=Rangamati	13=Rangamati Sadar	2=Hard to reach hilly	202304020904554	1=Male	12-<24m	1=Was vaccinated	1=Yes	1=Yes	Cluster-3	No	No	No
1=Chattogram	5=Rangamati	13=Rangamati Sadar	2=Hard to reach hilly	202303301040555	2=Female	12-<24m	1=Was vaccinated	1=Yes	1=Yes	Cluster-3	No	No	No
1=Chattogram	5=Rangamati	13=Rangamati Sadar	2=Hard to reach hilly	202303291046556	1=Male	12-<24m	1=Was vaccinated	1=Yes	1=Yes	Cluster-3	No	No	No
1=Chattogram	5=Rangamati	13=Rangamati Sadar	2=Hard to reach hilly	202304021003557	1=Male	12-<24m	1=Was vaccinated	1=Yes	1=Yes	Cluster-3	No	No	No
1=Chattogram	5=Rangamati	13=Rangamati Sadar	2=Hard to reach hilly	202304060934558	1=Male	4.5-<12m	1=Was vaccinated	1=Yes	1=Yes	Cluster-4	No	No	No
1=Chattogram	5=Rangamati	13=Rangamati Sadar	2=Hard to reach hilly	202304050929559	2=Female	12-<24m	1=Was vaccinated	1=Yes	1=Yes	Cluster-4	No	No	No
1=Chattogram	5=Rangamati	13=Rangamati Sadar	2=Hard to reach hilly	202304061018560	1=Male	12-<24m	1=Was vaccinated	1=Yes	1=Yes	Cluster-4	No	No	No
1=Chattogram	5=Rangamati	13=Rangamati Sadar	2=Hard to reach hilly	202304050849561	2=Female	4.5-<12m	1=Was vaccinated	1=Yes	1=Yes	Cluster-4	No	No	No
1=Chattogram	5=Rangamati	13=Rangamati Sadar	2=Hard to reach hilly	202304060924562	2=Female	4.5-<12m	1=Was vaccinated	1=Yes	2=No	Cluster-4	No	No	Yes
1=Chattogram	5=Rangamati	13=Rangamati Sadar	2=Hard to reach hilly	202304050824563	2=Female	12-<24m	1=Was vaccinated	1=Yes	1=Yes	Cluster-4	No	No	No
1=Chattogram	5=Rangamati	13=Rangamati Sadar	2=Hard to reach hilly	202304050857564	2=Female	12-<24m	1=Was vaccinated	1=Yes	1=Yes	Cluster-4	No	No	No
1=Chattogram	5=Rangamati	13=Rangamati Sadar	2=Hard to reach hilly	202304050905565	2=Female	12-<24m	1=Was vaccinated	1=Yes	1=Yes	Cluster-4	No	No	No
1=Chattogram	5=Rangamati	13=Rangamati Sadar	2=Hard to reach hilly	202304050912566	2=Female	4.5-<12m	1=Was vaccinated	1=Yes	1=Yes	Cluster-4	No	No	No
1=Chattogram	5=Rangamati	13=Rangamati Sadar	2=Hard to reach hilly	202304050939567	2=Female	4.5-<12m	1=Was vaccinated	1=Yes	1=Yes	Cluster-4	No	No	No
1=Chattogram	5=Rangamati	13=Rangamati Sadar	2=Hard to reach hilly	202304060904568	2=Female	12-<24m	1=Was vaccinated	1=Yes	1=Yes	Cluster-4	No	No	No
1=Chattogram	5=Rangamati	13=Rangamati Sadar	2=Hard to reach hilly	202304050842569	1=Male	12-<24m	1=Was vaccinated	1=Yes	1=Yes	Cluster-4	No	No	No
1=Chattogram	5=Rangamati	13=Rangamati Sadar	2=Hard to reach hilly	202304061000570	1=Male	12-<24m	1=Was vaccinated	1=Yes	1=Yes	Cluster-4	No	No	No
1=Chattogram	5=Rangamati	13=Rangamati Sadar	2=Hard to reach hilly	202304060915571	1=Male	4.5-<12m	1=Was vaccinated	1=Yes	1=Yes	Cluster-4	No	No	No
1=Chattogram	5=Rangamati	13=Rangamati Sadar	2=Hard to reach hilly	202304050835572	2=Female	12-<24m	1=Was vaccinated	1=Yes	1=Yes	Cluster-4	No	No	No
1=Chattogram	5=Rangamati	13=Rangamati Sadar	2=Hard to reach hilly	202304060947573	2=Female	12-<24m	1=Was vaccinated	1=Yes	1=Yes	Cluster-4	No	No	No
1=Chattogram	5=Rangamati	13=Rangamati Sadar	2=Hard to reach hilly	202304041002574	1=Male	12-<24m	1=Was vaccinated	1=Yes	1=Yes	Cluster-5	No	No	No
1=Chattogram	5=Rangamati	13=Rangamati Sadar	2=Hard to reach hilly	202304031119575	1=Male	12-<24m	1=Was vaccinated	1=Yes	1=Yes	Cluster-5	No	No	No
1=Chattogram	5=Rangamati	13=Rangamati Sadar	2=Hard to reach hilly	202304041109576	2=Female	4.5-<12m	1=Was vaccinated	1=Yes	1=Yes	Cluster-5	No	No	No
1=Chattogram	5=Rangamati	13=Rangamati Sadar	2=Hard to reach hilly	202304031052577	1=Male	4.5-<12m	1=Was vaccinated	1=Yes	1=Yes	Cluster-5	No	No	No
1=Chattogram	5=Rangamati	13=Rangamati Sadar	2=Hard to reach hilly	202304041100578	2=Female	4.5-<12m	1=Was vaccinated	1=Yes	1=Yes	Cluster-5	No	No	No
1=Chattogram	5=Rangamati	13=Rangamati Sadar	2=Hard to reach hilly	202304031113579	2=Female	12-<24m	1=Was vaccinated	1=Yes	1=Yes	Cluster-5	No	No	No
1=Chattogram	5=Rangamati	13=Rangamati Sadar	2=Hard to reach hilly	202304031131580	1=Male	12-<24m	1=Was vaccinated	1=Yes	1=Yes	Cluster-5	No	No	No
1=Chattogram	5=Rangamati	13=Rangamati Sadar	2=Hard to reach hilly	202304040951581	2=Female	12-<24m	1=Was vaccinated	1=Yes	1=Yes	Cluster-5	No	No	No
1=Chattogram	5=Rangamati	13=Rangamati Sadar	2=Hard to reach hilly	202304031000582	2=Female	12-<24m	1=Was vaccinated	1=Yes	1=Yes	Cluster-5	No	No	No
1=Chattogram	5=Rangamati	13=Rangamati Sadar	2=Hard to reach hilly	202304041049583	1=Male	12-<24m	1=Was vaccinated	1=Yes	1=Yes	Cluster-5	No	No	No
1=Chattogram	5=Rangamati	13=Rangamati Sadar	2=Hard to reach hilly	202304030933584	1=Male	12-<24m	1=Was vaccinated	1=Yes	1=Yes	Cluster-5	No	No	No
1=Chattogram	5=Rangamati	13=Rangamati Sadar	2=Hard to reach hilly	202304031033585	1=Male	12-<24m	1=Was vaccinated	1=Yes	1=Yes	Cluster-5	No	No	No
1=Chattogram	5=Rangamati	13=Rangamati Sadar	2=Hard to reach hilly	202304030900586	1=Male	12-<24m	1=Was vaccinated	1=Yes	1=Yes	Cluster-5	No	No	No
1=Chattogram	5=Rangamati	13=Rangamati Sadar	2=Hard to reach hilly	202304040937587	2=Female	12-<24m	1=Was vaccinated	1=Yes	1=Yes	Cluster-5	No	No	No
1=Chattogram	5=Rangamati	13=Rangamati Sadar	2=Hard to reach hilly	202304030915588	2=Female	12-<24m	1=Was vaccinated	1=Yes	1=Yes	Cluster-5	No	No	No
1=Chattogram	5=Rangamati	13=Rangamati Sadar	2=Hard to reach hilly	202304040915589	2=Female	12-<24m	1=Was vaccinated	1=Yes	1=Yes	Cluster-5	No	No	No
1=Chattogram	5=Rangamati	13=Rangamati Sadar	2=Hard to reach hilly	202304011050590	2=Female	4.5-<12m	1=Was vaccinated	1=Yes	2=No	Cluster-6	No	No	Yes
1=Chattogram	5=Rangamati	13=Rangamati Sadar	2=Hard to reach hilly	202304011029591	1=Male	12-<24m	1=Was vaccinated	1=Yes	1=Yes	Cluster-6	No	No	No
2=Dhaka	6=Dhaka City Corporation	17=Dhaka North City Corporation (DNCC)	6=Urban city corporations (CCs)	202303301121592	2=Female	4.5-<12m	1=Was vaccinated	1=Yes	2=No	Cluster-1	Yes	No	Yes
2=Dhaka	6=Dhaka City Corporation	17=Dhaka North City Corporation (DNCC)	6=Urban city corporations (CCs)	202303291039593	1=Male	4.5-<12m	1=Was vaccinated	1=Yes	2=No	Cluster-1	Yes	No	Yes
2=Dhaka	6=Dhaka City Corporation	17=Dhaka North City Corporation (DNCC)	6=Urban city corporations (CCs)	202303281249594	2=Female	4.5-<12m	1=Was vaccinated	1=Yes	1=Yes	Cluster-1	Yes	No	No
2=Dhaka	6=Dhaka City Corporation	17=Dhaka North City Corporation (DNCC)	6=Urban city corporations (CCs)	202303281025595	2=Female	4.5-<12m	1=Was vaccinated	1=Yes	1=Yes	Cluster-1	Yes	No	No
2=Dhaka	6=Dhaka City Corporation	17=Dhaka North City Corporation (DNCC)	6=Urban city corporations (CCs)	202303281205596	2=Female	4.5-<12m	1=Was vaccinated	1=Yes	1=Yes	Cluster-1	Yes	No	No
2=Dhaka	6=Dhaka City Corporation	17=Dhaka North City Corporation (DNCC)	6=Urban city corporations (CCs)	202303271402597	2=Female	12-<24m	1=Was vaccinated	1=Yes	2=No	Cluster-1	Yes	No	Yes
2=Dhaka	6=Dhaka City Corporation	17=Dhaka North City Corporation (DNCC)	6=Urban city corporations (CCs)	202303271234598	1=Male	12-<24m	1=Was vaccinated	1=Yes	2=No	Cluster-1	Yes	No	Yes
2=Dhaka	6=Dhaka City Corporation	17=Dhaka North City Corporation (DNCC)	6=Urban city corporations (CCs)	202303271302599	2=Female	12-<24m	1=Was vaccinated	1=Yes	1=Yes	Cluster-1	Yes	No	No
2=Dhaka	6=Dhaka City Corporation	17=Dhaka North City Corporation (DNCC)	6=Urban city corporations (CCs)	202303271446600	1=Male	4.5-<12m	1=Was vaccinated	1=Yes	2=No	Cluster-1	Yes	No	Yes
2=Dhaka	6=Dhaka City Corporation	17=Dhaka North City Corporation (DNCC)	6=Urban city corporations (CCs)	202303280952601	2=Female	12-<24m	1=Was vaccinated	1=Yes	1=Yes	Cluster-1	Yes	No	No
2=Dhaka	6=Dhaka City Corporation	17=Dhaka North City Corporation (DNCC)	6=Urban city corporations (CCs)	202303281333602	1=Male	12-<24m	1=Was vaccinated	1=Yes	1=Yes	Cluster-1	Yes	No	No
2=Dhaka	6=Dhaka City Corporation	17=Dhaka North City Corporation (DNCC)	6=Urban city corporations (CCs)	202303281045603	2=Female	4.5-<12m	1=Was vaccinated	1=Yes	2=No	Cluster-1	Yes	No	Yes
2=Dhaka	6=Dhaka City Corporation	17=Dhaka North City Corporation (DNCC)	6=Urban city corporations (CCs)	202303301303604	2=Female	4.5-<12m	1=Was vaccinated	1=Yes	2=No	Cluster-1	Yes	No	Yes
2=Dhaka	6=Dhaka City Corporation	17=Dhaka North City Corporation (DNCC)	6=Urban city corporations (CCs)	202303271322605	1=Male	4.5-<12m	2=Was not vaccinated			Cluster-1	Yes	Yes	No
2=Dhaka	6=Dhaka City Corporation	17=Dhaka North City Corporation (DNCC)	6=Urban city corporations (CCs)	202303291015606	1=Male	12-<24m	1=Was vaccinated	2=No		Cluster-1	Yes	Yes	No
2=Dhaka	6=Dhaka City Corporation	17=Dhaka North City Corporation (DNCC)	6=Urban city corporations (CCs)	202303301219607	1=Male	12-<24m	1=Was vaccinated	2=No		Cluster-1	Yes	Yes	No
2=Dhaka	6=Dhaka City Corporation	17=Dhaka North City Corporation (DNCC)	6=Urban city corporations (CCs)	202303271335608	2=Female	4.5-<12m	1=Was vaccinated	1=Yes	1=Yes	Cluster-1	Yes	No	No
2=Dhaka	6=Dhaka City Corporation	17=Dhaka North City Corporation (DNCC)	6=Urban city corporations (CCs)	202303291117609	1=Male	12-<24m	1=Was vaccinated	1=Yes	1=Yes	Cluster-1	Yes	No	No
2=Dhaka	6=Dhaka City Corporation	17=Dhaka North City Corporation (DNCC)	6=Urban city corporations (CCs)	202303291139610	1=Male	12-<24m	1=Was vaccinated	1=Yes	2=No	Cluster-1	Yes	No	Yes
2=Dhaka	6=Dhaka City Corporation	17=Dhaka North City Corporation (DNCC)	6=Urban city corporations (CCs)	202303281137611	2=Female	4.5-<12m	2=Was not vaccinated			Cluster-1	Yes	Yes	No
2=Dhaka	6=Dhaka City Corporation	17=Dhaka North City Corporation (DNCC)	6=Urban city corporations (CCs)	202303291346612	1=Male	4.5-<12m	1=Was vaccinated	1=Yes	2=No	Cluster-1	Yes	No	Yes
2=Dhaka	6=Dhaka City Corporation	17=Dhaka North City Corporation (DNCC)	6=Urban city corporations (CCs)	202303280936613	2=Female	4.5-<12m	1=Was vaccinated	1=Yes	1=Yes	Cluster-1	Yes	No	No
2=Dhaka	6=Dhaka City Corporation	17=Dhaka North City Corporation (DNCC)	6=Urban city corporations (CCs)	202303301103614	2=Female	4.5-<12m	1=Was vaccinated	1=Yes	2=No	Cluster-1	Yes	No	Yes
2=Dhaka	6=Dhaka City Corporation	17=Dhaka North City Corporation (DNCC)	6=Urban city corporations (CCs)	202303301247615	2=Female	12-<24m	1=Was vaccinated	1=Yes	2=No	Cluster-1	Yes	No	Yes
2=Dhaka	6=Dhaka City Corporation	17=Dhaka North City Corporation (DNCC)	6=Urban city corporations (CCs)	202303301035616	2=Female	4.5-<12m	1=Was vaccinated	1=Yes	1=Yes	Cluster-1	Yes	No	No
2=Dhaka	6=Dhaka City Corporation	17=Dhaka North City Corporation (DNCC)	6=Urban city corporations (CCs)	202303291057617	2=Female	12-<24m	2=Was not vaccinated			Cluster-1	Yes	Yes	No
2=Dhaka	6=Dhaka City Corporation	17=Dhaka North City Corporation (DNCC)	6=Urban city corporations (CCs)	202303281111618	1=Male	12-<24m	1=Was vaccinated	1=Yes	1=Yes	Cluster-1	Yes	No	No
2=Dhaka	6=Dhaka City Corporation	17=Dhaka North City Corporation (DNCC)	6=Urban city corporations (CCs)	202303271423619	1=Male	12-<24m	1=Was vaccinated	1=Yes	2=No	Cluster-1	Yes	No	Yes
2=Dhaka	6=Dhaka City Corporation	17=Dhaka North City Corporation (DNCC)	6=Urban city corporations (CCs)	202304031244620	2=Female	4.5-<12m	1=Was vaccinated	1=Yes	2=No	Cluster-2	Yes	No	Yes
2=Dhaka	6=Dhaka City Corporation	17=Dhaka North City Corporation (DNCC)	6=Urban city corporations (CCs)	202304041114621	1=Male	12-<24m	1=Was vaccinated	1=Yes	2=No	Cluster-2	Yes	No	Yes
2=Dhaka	6=Dhaka City Corporation	17=Dhaka North City Corporation (DNCC)	6=Urban city corporations (CCs)	202304041309622	2=Female	4.5-<12m	1=Was vaccinated	1=Yes	1=Yes	Cluster-2	Yes	No	No
2=Dhaka	6=Dhaka City Corporation	17=Dhaka North City Corporation (DNCC)	6=Urban city corporations (CCs)	202304021247623	2=Female	12-<24m	1=Was vaccinated	1=Yes	2=No	Cluster-2	Yes	No	Yes
2=Dhaka	6=Dhaka City Corporation	17=Dhaka North City Corporation (DNCC)	6=Urban city corporations (CCs)	202304021210624	1=Male	4.5-<12m	1=Was vaccinated	1=Yes	1=Yes	Cluster-2	Yes	No	No
2=Dhaka	6=Dhaka City Corporation	17=Dhaka North City Corporation (DNCC)	6=Urban city corporations (CCs)	202304040958625	1=Male	12-<24m	1=Was vaccinated	1=Yes	1=Yes	Cluster-2	Yes	No	No
2=Dhaka	6=Dhaka City Corporation	17=Dhaka North City Corporation (DNCC)	6=Urban city corporations (CCs)	202304031213626	1=Male	4.5-<12m	1=Was vaccinated	1=Yes	1=Yes	Cluster-2	Yes	No	No
2=Dhaka	6=Dhaka City Corporation	17=Dhaka North City Corporation (DNCC)	6=Urban city corporations (CCs)	202304030942627	1=Male	4.5-<12m	1=Was vaccinated	1=Yes	1=Yes	Cluster-2	Yes	No	No
2=Dhaka	6=Dhaka City Corporation	17=Dhaka North City Corporation (DNCC)	6=Urban city corporations (CCs)	202304051129628	2=Female	12-<24m	1=Was vaccinated	2=No		Cluster-2	Yes	Yes	No
2=Dhaka	6=Dhaka City Corporation	17=Dhaka North City Corporation (DNCC)	6=Urban city corporations (CCs)	202304031059629	2=Female	12-<24m	1=Was vaccinated	1=Yes	2=No	Cluster-2	Yes	No	Yes
2=Dhaka	6=Dhaka City Corporation	17=Dhaka North City Corporation (DNCC)	6=Urban city corporations (CCs)	202304041040630	1=Male	4.5-<12m	1=Was vaccinated	2=No		Cluster-2	Yes	Yes	No
2=Dhaka	6=Dhaka City Corporation	17=Dhaka North City Corporation (DNCC)	6=Urban city corporations (CCs)	202304031147631	2=Female	12-<24m	1=Was vaccinated	1=Yes	1=Yes	Cluster-2	Yes	No	No
2=Dhaka	6=Dhaka City Corporation	17=Dhaka North City Corporation (DNCC)	6=Urban city corporations (CCs)	202304031011632	1=Male	4.5-<12m	1=Was vaccinated	1=Yes	1=Yes	Cluster-2	Yes	No	No
2=Dhaka	6=Dhaka City Corporation	17=Dhaka North City Corporation (DNCC)	6=Urban city corporations (CCs)	202304021144633	2=Female	4.5-<12m	2=Was not vaccinated			Cluster-2	Yes	Yes	No
2=Dhaka	6=Dhaka City Corporation	17=Dhaka North City Corporation (DNCC)	6=Urban city corporations (CCs)	202304041143634	1=Male	4.5-<12m	1=Was vaccinated	1=Yes	2=No	Cluster-2	Yes	No	Yes
2=Dhaka	6=Dhaka City Corporation	17=Dhaka North City Corporation (DNCC)	6=Urban city corporations (CCs)	202304051049635	1=Male	4.5-<12m	1=Was vaccinated	1=Yes	2=No	Cluster-2	Yes	No	Yes
2=Dhaka	6=Dhaka City Corporation	17=Dhaka North City Corporation (DNCC)	6=Urban city corporations (CCs)	202304051012636	1=Male	4.5-<12m	1=Was vaccinated	1=Yes	1=Yes	Cluster-2	Yes	No	No
2=Dhaka	6=Dhaka City Corporation	17=Dhaka North City Corporation (DNCC)	6=Urban city corporations (CCs)	202304030926637	2=Female	12-<24m	1=Was vaccinated	1=Yes	1=Yes	Cluster-2	Yes	No	No
2=Dhaka	6=Dhaka City Corporation	17=Dhaka North City Corporation (DNCC)	6=Urban city corporations (CCs)	202304050956638	2=Female	4.5-<12m	1=Was vaccinated	1=Yes	2=No	Cluster-2	Yes	No	Yes
2=Dhaka	6=Dhaka City Corporation	17=Dhaka North City Corporation (DNCC)	6=Urban city corporations (CCs)	202304021200639	1=Male	4.5-<12m	1=Was vaccinated	1=Yes	1=Yes	Cluster-2	Yes	No	No
2=Dhaka	6=Dhaka City Corporation	17=Dhaka North City Corporation (DNCC)	6=Urban city corporations (CCs)	202304021341640	1=Male	12-<24m	1=Was vaccinated	1=Yes	1=Yes	Cluster-2	Yes	No	No
2=Dhaka	6=Dhaka City Corporation	17=Dhaka North City Corporation (DNCC)	6=Urban city corporations (CCs)	202304041049641	1=Male	4.5-<12m	1=Was vaccinated	1=Yes	2=No	Cluster-2	Yes	No	Yes
2=Dhaka	6=Dhaka City Corporation	17=Dhaka North City Corporation (DNCC)	6=Urban city corporations (CCs)	202304031259642	1=Male	12-<24m	2=Was not vaccinated			Cluster-2	Yes	Yes	No
2=Dhaka	6=Dhaka City Corporation	17=Dhaka North City Corporation (DNCC)	6=Urban city corporations (CCs)	202304041024643	2=Female	12-<24m	1=Was vaccinated	1=Yes	2=No	Cluster-2	Yes	No	Yes
2=Dhaka	6=Dhaka City Corporation	17=Dhaka North City Corporation (DNCC)	6=Urban city corporations (CCs)	202304051034644	1=Male	12-<24m	2=Was not vaccinated			Cluster-2	Yes	Yes	No
2=Dhaka	6=Dhaka City Corporation	17=Dhaka North City Corporation (DNCC)	6=Urban city corporations (CCs)	202304021359645	2=Female	4.5-<12m	1=Was vaccinated	1=Yes	2=No	Cluster-2	Yes	No	Yes
2=Dhaka	6=Dhaka City Corporation	17=Dhaka North City Corporation (DNCC)	6=Urban city corporations (CCs)	202304021305646	1=Male	4.5-<12m	1=Was vaccinated	1=Yes	1=Yes	Cluster-2	Yes	No	No
2=Dhaka	6=Dhaka City Corporation	17=Dhaka North City Corporation (DNCC)	6=Urban city corporations (CCs)	202304051105647	2=Female	4.5-<12m	1=Was vaccinated	1=Yes	2=No	Cluster-2	Yes	No	Yes
