# Supplementary material for: Identifying the zero-dose and under-immunized children in Bangladesh: Approaches and experiences
Source: PLoS One. 2024 Oct 28;19(10):e0312171. doi: 10.1371/journal.pone.0312171 (PMC11515957; doi:10.1371/journal.pone.0312171)
Supplement: S2 Dataset — (XLSX) [file pone.0312171.s004.xlsx]

## Sheet: Full
Sl.	Division	District	Upazila	BCG	Penta1	Penta3	MR1	MR2	zero dose	under immunization	ZD+UI
1	Khulna	Bagerhat	Bagerhat Sadar Upazila	91.8	91.8	94.9	94.5	91.9	8.2	5.1	13.3
2	Khulna	Bagerhat	Chitalmari Upazila	103	103	99.8	100.5	93.6	-3	0.2	-2.8
3	Khulna	Bagerhat	Sarankhola Upazila	105.5	105.4	102.1	102	101.7	-5.4	-2.1	-7.5
4	Khulna	Bagerhat	Rampal Upazila	106.8	106.8	102.8	102.7	99.7	-6.8	-2.8	-9.6
5	Khulna	Bagerhat	Morrelganj Upazila	106.7	106.9	104.7	104	103.5	-6.9	-4.7	-11.6
6	Khulna	Bagerhat	Fakirhat Upazila	107.9	107.9	105.1	105.2	95.7	-7.9	-5.1	-13
7	Khulna	Bagerhat	Mollahat Upazila	108	108	107.7	106.6	101.7	-8	-7.7	-15.7
8	Khulna	Bagerhat	Kachua BH Upazila	99.7	109.6	105	100.6	93.2	-9.6	-5	-14.6
9	Khulna	Bagerhat	Mongla Upazila	111.2	111.2	107.9	99.3	92.3	-11.2	-7.9	-19.1
10	Chattogram	Bandarban	Ruma Upazila	90.8	90.8	88.4	88.3	79.7	9.2	11.6	20.8
11	Chattogram	Bandarban	Bandarban Sadar Upazila	102.4	101.7	104.3	101	91.7	-1.7	-4.3	-6
12	Chattogram	Bandarban	Naikhongchhari Upazila	101	101.9	98.3	98	96.9	-1.9	1.7	-0.2
13	Chattogram	Bandarban	Thanchi Upazila	102.2	102.2	111.1	106.8	100.6	-2.2	-11.1	-13.3
14	Chattogram	Bandarban	Alikadam Upazila	105.9	106.1	103	106.5	95.7	-6.1	-3	-9.1
15	Chattogram	Bandarban	Lama Upazila	109.8	109.8	110	108.7	106.9	-9.8	-10	-19.8
16	Chattogram	Bandarban	Rowangchhari Upazila	114.7	112.8	118.8	124.2	110.7	-12.8	-18.8	-31.6
17	Barisal	Barguna	Barguna Sadar Upazila	95.7	98.1	96.4	97.8	94.4	1.9	3.6	5.5
18	Barisal	Barguna	Amtali Upazila	101.2	99.8	97.5	97.2	96.1	0.2	2.5	2.7
19	Barisal	Barguna	Betagi Upazila	101.7	101.1	98.1	100.4	96.6	-1.1	1.9	0.8
20	Barisal	Barguna	Bamna Upazila	103.3	102.5	101.8	101.7	101.6	-2.5	-1.8	-4.3
21	Barisal	Barguna	Patharghata Upazila	102.4	102.7	102.1	105.1	101	-2.7	-2.1	-4.8
22	Barisal	Barisal	Bakerganj Upazila	98.6	97.4	97	98.6	95.9	2.6	3	5.6
23	Barisal	Barisal	Mehendiganj Upazila	99.5	98.1	96.1	89.2	84.2	1.9	3.9	5.8
24	Barisal	Barisal	Banaripara Upazila	100	99.7	99.6	98.9	98.9	0.3	0.4	0.7
25	Barisal	Barisal	Babuganj Upazila	100	100	99.9	99.9	98.9	0	0.1	0.1
26	Barisal	Barisal	Agailjhara Upazila	96.2	100.5	99.4	98.5	99.4	-0.5	0.6	0.1
27	Barisal	Barisal	Barisal Sadar Upazila	102.1	101.5	102	101.2	100.8	-1.5	-2	-3.5
28	Barisal	Barisal	Wazirpur Upazila	102.8	101.8	99	98.1	93.3	-1.8	1	-0.8
29	Barisal	Barisal	Hijla Upazila	101	102.2	98.7	94.7	94.1	-2.2	1.3	-0.9
30	Barisal	Barisal	Gournadi Upazila	101.1	103.1	101.5	101	100.8	-3.1	-1.5	-4.6
31	Barisal	Barisal	Muladi Upazila	113	109	106.7	105.8	103.6	-9	-6.7	-15.7
32	Barisal	Bhola	Monpura Upazila	97.9	97.8	96.9	97	96.7	2.2	3.1	5.3
33	Barisal	Bhola	Char Fassion Upazila	94	97.9	95	96.7	94.7	2.1	5	7.1
34	Barisal	Bhola	Burhanuddin Upazila	100.5	98.5	98.9	98.7	98.1	1.5	1.1	2.6
35	Barisal	Bhola	Tazumuddin Upazila	98.9	98.7	98.6	98.4	98.4	1.3	1.4	2.7
36	Barisal	Bhola	Daulat Khan Upazila	99.9	98.8	99.4	99.8	99.6	1.2	0.6	1.8
37	Barisal	Bhola	Bhola Sadar Upazila	99.9	99.3	100.6	98.6	97.7	0.7	-0.6	0.1
38	Barisal	Bhola	Lalmohan Upazila	102.4	102.8	101.8	98	97.6	-2.8	-1.8	-4.6
39	Rajshahi	Bogra	Dhunat Upazila	98.4	97	93.5	95.8	95.6	3	6.5	9.5
40	Rajshahi	Bogra	Sariakandi Upazila	98.8	97.6	93	95.8	91.6	2.4	7	9.4
41	Rajshahi	Bogra	Gabtali Upazila	99.3	100.8	98.9	101.2	99.2	-0.8	1.1	0.3
42	Rajshahi	Bogra	Sonatola Upazila	101.2	101.3	101.2	100.9	98.5	-1.3	-1.2	-2.5
43	Rajshahi	Bogra	Shajahanpur/Majhira Upazila	101.7	101.7	104.6	103	96.7	-1.7	-4.6	-6.3
44	Rajshahi	Bogra	Shibganj Bogra Upazila	102.9	102.2	98.4	97.4	96.7	-2.2	1.6	-0.6
45	Rajshahi	Bogra	Adamdighi Upazila	100.6	102.5	99.7	101.7	101.1	-2.5	0.3	-2.2
46	Rajshahi	Bogra	Nandigram Upazila	103.1	103.1	100.9	102.4	99.6	-3.1	-0.9	-4
47	Rajshahi	Bogra	Sherpur Upazila	102.8	103.5	104.6	108.2	102.2	-3.5	-4.6	-8.1
48	Rajshahi	Bogra	Bogra Sadar Upazila	106.1	106.3	103.6	98.8	89.7	-6.3	-3.6	-9.9
49	Rajshahi	Bogra	Kahaloo Upazila	107.3	107.1	106.7	104.2	99.4	-7.1	-6.7	-13.8
50	Rajshahi	Bogra	Dupchanchia Upazila	113.4	113.4	112.9	110.6	102.2	-13.4	-12.9	-26.3
51	Chattogram	Brahmanbaria	Banchharampur Upazila	98.7	96.7	94	91.7	90.1	3.3	6	9.3
52	Chattogram	Brahmanbaria	Bijoynagar Upazila	102.8	102.2	147	100.7	100.1	-2.2	-47	-49.2
53	Chattogram	Brahmanbaria	Nabinagar Upazila	104.1	103.9	96.7	104.9	104.6	-3.9	3.3	-0.6
54	Chattogram	Brahmanbaria	Nasirnagar Upazila	103.9	104.8	105.4	101.5	100.9	-4.8	-5.4	-10.2
55	Chattogram	Brahmanbaria	Brahmanbaria Sadar Upazila	103.6	106.1	110.4	99.6	98.9	-6.1	-10.4	-16.5
56	Chattogram	Brahmanbaria	Sarail Upazila	106.8	107.5	105.5	96.6	99.8	-7.5	-5.5	-13
57	Chattogram	Brahmanbaria	Ashuganj Upazila	108.7	109.7	108.3	103.3	98.7	-9.7	-8.3	-18
58	Chattogram	Brahmanbaria	Akhaura Upazila	107.4	111.5	111	105.8	89.7	-11.5	-11	-22.5
59	Chattogram	Brahmanbaria	Kasba Upazila	113.6	124.7	125.3	110.9	107.5	-24.7	-25.3	-50
60	Chattogram	Chandpur	Chandpur Sadar Upazila	100.3	98.4	96.1	95.8	94.7	1.6	3.9	5.5
61	Chattogram	Chandpur	Matlab (North) Upazila	99.7	99.2	98.9	98.6	98.2	0.8	1.1	1.9
62	Chattogram	Chandpur	Haim Char Upazila	102.3	102.3	101	100.6	100	-2.3	-1	-3.3
63	Chattogram	Chandpur	Hajiganj Upazila	109.3	104.1	103.7	99.8	100.4	-4.1	-3.7	-7.8
64	Chattogram	Chandpur	Matlab (South) Upazila	104.1	104.4	102.9	96.8	95.7	-4.4	-2.9	-7.3
65	Chattogram	Chandpur	Kachua CP Upazila	106.5	106	102.2	100.3	97.3	-6	-2.2	-8.2
66	Chattogram	Chandpur	Faridganj Upazila	107.9	109.5	104	95.6	93.9	-9.5	-4	-13.5
67	Chattogram	Chandpur	Sharasti Upazila	105.2	110.5	100.2	96.5	94.9	-10.5	-0.2	-10.7
68	Rajshahi	Chapai Nababganj	Shibganj NG Upazila	91.6	90.1	72.2	85.6	86.3	9.9	27.8	37.7
69	Rajshahi	Chapai Nababganj	Chapai Nababganj (Sadar) Upazila	93.7	92.6	94.9	93.7	89.7	7.4	5.1	12.5
70	Rajshahi	Chapai Nababganj	Gomastapur Upazila	97.6	99.3	97	97	93.9	0.7	3	3.7
71	Rajshahi	Chapai Nababganj	Bholahat Upazila	102.5	100.8	97.3	99.6	94	-0.8	2.7	1.9
72	Rajshahi	Chapai Nababganj	Nachole Upazila	106.9	103.4	90.6	99.5	98	-3.4	9.4	6
73	Chattogram	Chittagong	Chandanaish Upazila	99.2	93.7	98.4	99.3	96.8	6.3	1.6	7.9
74	Chattogram	Chittagong	Lohagora Upazila	100	96.2	99.3	96.3	95.7	3.8	0.7	4.5
75	Chattogram	Chittagong	Anowara Upazila	96.7	96.6	96	98	94.8	3.4	4	7.4
76	Chattogram	Chittagong	Sandwip Upazila	101.1	98.6	98.4	96.8	96.1	1.4	1.6	3
77	Chattogram	Chittagong	Banshkhali Upazila	99.3	99.3	99.2	99.2	99.2	0.7	0.8	1.5
78	Chattogram	Chittagong	Raozan Upazila	99.5	99.5	99.5	99.4	95	0.5	0.5	1
79	Chattogram	Chittagong	Fatikchhari Upazila	99.9	99.9	99.8	98.9	98.7	0.1	0.2	0.3
80	Chattogram	Chittagong	Hathazari Upazila	105.2	100.9	97.6	98.7	94.9	-0.9	2.4	1.5
81	Chattogram	Chittagong	Boalkhali Upazila	101.8	101.9	101.4	100.6	98.9	-1.9	-1.4	-3.3
82	Chattogram	Chittagong	Satkania Upazila	103.4	103.4	101.9	101.2	98.5	-3.4	-1.9	-5.3
83	Chattogram	Chittagong	Patiya Upazila	109.8	104.4	103.7	96.6	93.7	-4.4	-3.7	-8.1
84	Chattogram	Chittagong	Rangunia Upazila	103.9	104.8	104.7	100.6	100.5	-4.8	-4.7	-9.5
85	Chattogram	Chittagong	Mirsharai Upazila	105.4	105.6	105.5	102.1	98.4	-5.6	-5.5	-11.1
86	Chattogram	Chittagong	Sitakunda Upazila	105.9	105.7	107.2	102.4	99.2	-5.7	-7.2	-12.9
87	Khulna	Chuadanga	Jiban Nagar Upazila	99.9	99.9	99.5	99.3	99.3	0.1	0.5	0.6
88	Khulna	Chuadanga	Damurhuda Upazila	105.4	104.8	97.2	106.2	99.3	-4.8	2.8	-2
89	Khulna	Chuadanga	Alamdanga Upazila	104.4	104.8	104.7	102.1	101.1	-4.8	-4.7	-9.5
90	Khulna	Chuadanga	Chuadanga Sadar Upazila	107.1	107.7	108.5	107.7	104.5	-7.7	-8.5	-16.2
91	Chattogram	Comilla	Debidwar Upazila	93.5	92.6	89.3	90.9	88.6	7.4	10.7	18.1
92	Chattogram	Comilla	Titas Upazila	100.5	100.3	99.1	97.8	96.6	-0.3	0.9	0.6
93	Chattogram	Comilla	Nangalkot Upazila	100.6	100.8	100.2	99.1	97.3	-0.8	-0.2	-1
94	Chattogram	Comilla	Muradnagar Upazila	102.5	101	98.3	99.7	98.4	-1	1.7	0.7
95	Chattogram	Comilla	Daudkandi Upazila	101.7	102.1	101.2	100.8	98.1	-2.1	-1.2	-3.3
96	Chattogram	Comilla	Chandina Upazila	101.1	102.3	100.5	99.1	99.9	-2.3	-0.5	-2.8
97	Chattogram	Comilla	Barura Upazila	103	102.3	102.2	97.7	99.7	-2.3	-2.2	-4.5
98	Chattogram	Comilla	Meghna Upazila	102.6	102.5	102	99.9	99.3	-2.5	-2	-4.5
99	Chattogram	Comilla	Chauddagram Upazila	103	102.7	100.7	99.4	96.7	-2.7	-0.7	-3.4
100	Chattogram	Comilla	Burichang Upazila	103.1	102.7	101.4	102.9	99.8	-2.7	-1.4	-4.1
101	Chattogram	Comilla	Brahman Para Upazila	102.4	103.3	103.2	101.8	99.3	-3.3	-3.2	-6.5
102	Chattogram	Comilla	Manoharganj Upazila	105.5	104.6	104.1	101.3	99.3	-4.6	-4.1	-8.7
103	Chattogram	Comilla	Homna Upazila	105.4	105.3	104.6	103.6	103.4	-5.3	-4.6	-9.9
104	Chattogram	Comilla	Comilla Sadar South Upazila	105.2	106.5	107.4	103.9	102.3	-6.5	-7.4	-13.9
105	Chattogram	Comilla	Comilla Sadar Upazila	107.5	106.9	107.3	102.6	97.7	-6.9	-7.3	-14.2
106	Chattogram	Comilla	Laksham Upazila	119.1	107	105.1	103	103.5	-7	-5.1	-12.1
107	Chattogram	Coxs Bazar	Ramu Upazila	98.8	96.3	92.1	92.9	91.1	3.7	7.9	11.6
108	Chattogram	Coxs Bazar	Pekua Upazila	97.8	97.8	95	96.3	90.9	2.2	5	7.2
109	Chattogram	Coxs Bazar	Coxs Bazar Sadar Upazila	98.9	100.4	98.3	98.1	95.6	-0.4	1.7	1.3
110	Chattogram	Coxs Bazar	Chakaria Upazila	102.7	102.7	104.1	101.5	100.5	-2.7	-4.1	-6.8
111	Chattogram	Coxs Bazar	Maheshkhali Upazila	105.7	103.6	100.8	102.1	100.4	-3.6	-0.8	-4.4
112	Chattogram	Coxs Bazar	Teknaf Upazila	111.4	108.6	106.4	113.4	112.3	-8.6	-6.4	-15
113	Chattogram	Coxs Bazar	Kutubdia Upazila	105.9	109	107.7	108.5	104.6	-9	-7.7	-16.7
114	Chattogram	Coxs Bazar	Ukhia Upazila	121.2	111.6	95.4	118.7	99.8	-11.6	4.6	-7
115	Dhaka	Dhaka	Nawabganj Upazila	100	100	99.3	100	95.3	0	0.7	0.7
116	Dhaka	Dhaka	Dohar Upazila	99.9	100	99.6	99.5	98	0	0.4	0.4
117	Dhaka	Dhaka	Dhamrai Upazila	101.1	101	101	96.9	100.9	-1	-1	-2
118	Dhaka	Dhaka	Keraniganj Upazila	103.7	102.9	102.8	102.7	99.2	-2.9	-2.8	-5.7
119	Dhaka	Dhaka	Savar Upazila	100.4	107.1	107.7	105.1	104.7	-7.1	-7.7	-14.8
120	Rangpur	Dinajpur	Nawabganj DP Upazila	101.6	99.9	98.4	97.7	94.7	0.1	1.6	1.7
121	Rangpur	Dinajpur	Ghoraghat Upazila	101.4	99.9	99.7	101.1	101.2	0.1	0.3	0.4
122	Rangpur	Dinajpur	Birganj Upazila	103	101.5	100.1	101.6	100.4	-1.5	-0.1	-1.6
123	Rangpur	Dinajpur	Birampur Upazila	105.5	102.1	99.5	100	89.3	-2.1	0.5	-1.6
124	Rangpur	Dinajpur	Biral Upazila	102.3	102.4	100.4	98.4	96.1	-2.4	-0.4	-2.8
125	Rangpur	Dinajpur	Fulbari DP Upazila	101.4	102.7	95.2	94.4	90.2	-2.7	4.8	2.1
126	Rangpur	Dinajpur	Kaharole Upazila	105.8	103.2	101.3	94	92.9	-3.2	-1.3	-4.5
127	Rangpur	Dinajpur	Khansama Upazila	106.8	106.1	105.3	99.9	103.9	-6.1	-5.3	-11.4
128	Rangpur	Dinajpur	Dinajpur Sadar Upazila	106.3	107.5	107.3	108	105.3	-7.5	-7.3	-14.8
129	Rangpur	Dinajpur	Hakimpur Upazila	105.8	108.1	106.3	106.8	104.7	-8.1	-6.3	-14.4
130	Rangpur	Dinajpur	Parbatipur Upazila	109.3	108.4	107.9	104.9	102.1	-8.4	-7.9	-16.3
131	Rangpur	Dinajpur	Chirir Bandar Upazila	116.6	114.3	107.5	114.3	114.1	-14.3	-7.5	-21.8
132	Rangpur	Dinajpur	Bochaganj Upazila	119.7	114.8	110.5	107.5	103.2	-14.8	-10.5	-25.3
133	Dhaka	Faridpur	Saltha Upazila	0	0	0	0	0	100	100	13.3
134	Dhaka	Faridpur	Char Bhadrasan Upazila	99.8	99.2	99	99.2	98.6	0.8	1	1.8
135	Dhaka	Faridpur	Alfadanga Upazila	100.2	100	99.5	99.4	99.4	0	0.5	0.5
136	Dhaka	Faridpur	Modhukhali Upazila	101.3	100.1	100	100.4	100.1	-0.1	0	-0.1
137	Dhaka	Faridpur	Sadarpur Upazila	100.1	100.1	100	100	100	-0.1	0	-0.1
138	Dhaka	Faridpur	Bhanga Upazila	101.1	100.9	101	100.5	100	-0.9	-1	-1.9
139	Dhaka	Faridpur	Nagarkanda Upazila	106.6	103.8	99.5	103.9	102.1	-3.8	0.5	-3.3
140	Dhaka	Faridpur	Faridpur Sadar Upazila	104.6	105.1	102.8	102.6	103.5	-5.1	-2.8	-7.9
141	Dhaka	Faridpur	Boalmari Upazila	106.2	106.2	106	103.4	101	-6.2	-6	-12.2
142	Chattogram	Feni	Feni Sadar Upazila	102.9	102.9	100.7	98.1	95.7	-2.9	-0.7	-3.6
143	Chattogram	Feni	Fulgazi Upazila	103.2	103.2	100.4	99.3	96.8	-3.2	-0.4	-3.6
144	Chattogram	Feni	Daganbhuiyan Upazila	103.1	103.2	101.7	95.4	93.3	-3.2	-1.7	-4.9
145	Chattogram	Feni	Chhagalnaiya Upazila	109.2	109.1	105.9	102.3	98.2	-9.1	-5.9	-15
146	Chattogram	Feni	Sonagazi Upazila	109.8	109.4	108	101.7	99.2	-9.4	-8	-17.4
147	Chattogram	Feni	Parshuram Upazila	110.5	110.5	112.4	96.5	90.5	-10.5	-12.4	-22.9
148	Rangpur	Gaibandha	Sundarganj Upazila	70.8	69.4	68.5	69	65.7	30.6	31.5	62.1
149	Rangpur	Gaibandha	Saghata Upazila	95.1	91.5	92	89	87.2	8.5	8	16.5
150	Rangpur	Gaibandha	Palashbari Upazila	98.7	94.5	90.1	90	88.9	5.5	9.9	15.4
151	Rangpur	Gaibandha	Fulchhari Upazila	104.4	102.6	101.4	100.8	100.6	-2.6	-1.4	-4
152	Rangpur	Gaibandha	Sadullapur Upazila	104.9	104.4	100.6	103.4	101.4	-4.4	-0.6	-5
153	Rangpur	Gaibandha	Gaibandha Sadar Upazila	104.9	105.6	104.7	105.5	102.5	-5.6	-4.7	-10.3
154	Rangpur	Gaibandha	Gobindaganj Upazila	104.9	106.7	103.3	98.9	96	-6.7	-3.3	-10
155	Dhaka	Gazipur	Gazipur Sadar Upazila	101.2	100.3	98.9	98.7	98.9	-0.3	1.1	0.8
156	Dhaka	Gazipur	Kaliakair Upazila	106.2	103.6	101.4	101	101.8	-3.6	-1.4	-5
157	Dhaka	Gazipur	Kaliganj GZ Upazila	106.4	105.5	106.6	103.2	95.8	-5.5	-6.6	-12.1
158	Dhaka	Gazipur	Sreepur Upazila	110.3	106.3	104.4	104.9	100.3	-6.3	-4.4	-10.7
159	Dhaka	Gazipur	Kapasia Upazila	112.1	111.4	109.3	106.7	99	-11.4	-9.3	-20.7
160	Dhaka	Gopalganj	Gopalganj Sadar Upazila	99.3	99.2	99.4	99.8	99.5	0.8	0.6	1.4
161	Dhaka	Gopalganj	Kashiani Upazila	100.9	100.4	100.6	100.1	99.9	-0.4	-0.6	-1
162	Dhaka	Gopalganj	Tungipara Upazila	102.7	102.7	101.8	102	102	-2.7	-1.8	-4.5
163	Dhaka	Gopalganj	Kotalipara Upazila	107.4	106.5	106.3	105.9	104.9	-6.5	-6.3	-12.8
164	Dhaka	Gopalganj	Muksudpur Upazila	107.7	106.6	104.4	104.9	101.1	-6.6	-4.4	-11
165	Sylhet	Habiganj	Lakhai Upazila	98.1	98.1	97.7	97.3	96	1.9	2.3	4.2
166	Sylhet	Habiganj	Ajmiriganj Upazila	99.3	99.3	98.2	98	97.6	0.7	1.8	2.5
167	Sylhet	Habiganj	Bahubal Upazila	99.9	99.9	100.8	101	99.3	0.1	-0.8	-0.7
168	Sylhet	Habiganj	Baniachong Upazila	100	100	98.3	98.8	98.1	0	1.7	1.7
169	Sylhet	Habiganj	Nabiganj Upazila	101	100.1	97.8	101.2	97.1	-0.1	2.2	2.1
170	Sylhet	Habiganj	Madhabpur Upazila	103.6	102.7	101.8	101.4	99.7	-2.7	-1.8	-4.5
171	Sylhet	Habiganj	Chunarughat Upazila	103.9	103.9	103.6	103.9	103.3	-3.9	-3.6	-7.5
172	Sylhet	Habiganj	Habiganj Sadar Upazila	106.3	106.2	103.6	102.7	101.8	-6.2	-3.6	-9.8
173	Mymensingh	Jamalpur	Islampur Upazila	101.7	96.8	95.8	96.4	95.7	3.2	4.2	7.4
174	Mymensingh	Jamalpur	Sarishabari Upazila	104.4	98.3	98.8	97.9	98.2	1.7	1.2	2.9
175	Mymensingh	Jamalpur	Bakshiganj Upazila	99.3	98.5	93.1	93.8	91.5	1.5	6.9	8.4
176	Mymensingh	Jamalpur	Melandaha Upazila	99.6	99.4	100.1	100	98.2	0.6	-0.1	0.5
177	Mymensingh	Jamalpur	Dewanganj Upazila	102.2	102.3	104.6	98.1	101.7	-2.3	-4.6	-6.9
178	Mymensingh	Jamalpur	Jamalpur Sadar Upazila	102.5	102.4	100	101.1	100.1	-2.4	0	-2.4
179	Mymensingh	Jamalpur	Madarganj Upazila	104.7	104	100.9	100.1	97.7	-4	-0.9	-4.9
180	Khulna	Jessore	Sharsa Upazila	100	99.5	97.4	96.6	95.9	0.5	2.6	3.1
181	Khulna	Jessore	Jessore Sadar Upazila	100.5	100.5	99.3	100.1	100	-0.5	0.7	0.2
182	Khulna	Jessore	Jhikargachha Upazila	105.7	101.8	102.8	104.6	98.1	-1.8	-2.8	-4.6
183	Khulna	Jessore	Bagherpara Upazila	103.6	103.1	105	104.6	100.8	-3.1	-5	-8.1
184	Khulna	Jessore	Monirampur Upazila	105	104.1	104.8	104.3	101.4	-4.1	-4.8	-8.9
185	Khulna	Jessore	Abhaynagar Upazila	104.7	106.4	101	102.6	97.1	-6.4	-1	-7.4
186	Khulna	Jessore	Keshabpur Upazila	108.1	107.3	105.8	105.4	103.4	-7.3	-5.8	-13.1
187	Khulna	Jessore	Chaugachha Upazila	108.8	109.4	105.2	108.8	103.8	-9.4	-5.2	-14.6
188	Barisal	Jhalokati	Kathalia Upazila	90.8	89.2	88.7	88.2	85.5	10.8	11.3	22.1
189	Barisal	Jhalokati	Nalchity Upazila	101.5	96.7	98.6	99.5	98.4	3.3	1.4	4.7
190	Barisal	Jhalokati	Jhalokati Sadar Upazila	102.2	101.7	99.8	95.7	98.6	-1.7	0.2	-1.5
191	Barisal	Jhalokati	Rajapur Upazila	108.4	108	100.6	101.7	94.2	-8	-0.6	-8.6
192	Khulna	Jhenaidaha	Jhenaidaha Sadar Upazila	101.8	95	90.4	102	103.7	5	9.6	14.6
193	Khulna	Jhenaidaha	Kaliganj JD Upazila	107.1	95.6	95.1	102.3	101.7	4.4	4.9	9.3
194	Khulna	Jhenaidaha	Kotchandpur Upazila	103.6	96.6	95.4	99.6	99.3	3.4	4.6	8
195	Khulna	Jhenaidaha	Harinakunda Upazila	102.2	97.9	91.5	97.3	95	2.1	8.5	10.6
196	Khulna	Jhenaidaha	Shailkupa Upazila	102.1	98.3	86.5	95.6	94	1.7	13.5	15.2
197	Khulna	Jhenaidaha	Maheshpur Upazila	105.5	99.9	94.7	100.4	97.9	0.1	5.3	5.4
198	Rajshahi	Joypurhat	Akkelpur Upazila	101.2	93.4	93.1	100.5	96.5	6.6	6.9	13.5
199	Rajshahi	Joypurhat	Joypurhat Sadar Upazila	95.7	93.6	90.7	93.3	90.7	6.4	9.3	15.7
200	Rajshahi	Joypurhat	Panchbibi Upazila	106.1	98.6	91	88.7	86.2	1.4	9	10.4
201	Rajshahi	Joypurhat	Khetlal Upazila	110.2	100.6	99.9	109.8	110.7	-0.6	0.1	-0.5
202	Rajshahi	Joypurhat	Kalai Upazila	104.4	102.3	99.3	100	98.8	-2.3	0.7	-1.6
203	Chattogram	Khagrachhari	Khagrachhari Sadar Upazila	103.6	96.3	96	95.9	100.5	3.7	4	7.7
204	Chattogram	Khagrachhari	Panchhari Upazila	99.2	99	99.6	97.5	98	1	0.4	1.4
205	Chattogram	Khagrachhari	Lakshmichhari Upazila	99	99.1	98.7	99	98.8	0.9	1.3	2.2
206	Chattogram	Khagrachhari	Ramgarh Upazila	96.2	100.2	99.9	97.1	99.4	-0.2	0.1	-0.1
207	Chattogram	Khagrachhari	Mahalchhari Upazila	100.8	100.4	100.3	95.8	100	-0.4	-0.3	-0.7
208	Chattogram	Khagrachhari	Dighinala Upazila	102.7	101.9	99.5	101.9	99.5	-1.9	0.5	-1.4
209	Chattogram	Khagrachhari	Manikchhari Upazila	93.6	104.8	99.3	101.4	90.4	-4.8	0.7	-4.1
210	Chattogram	Khagrachhari	Matiranga Upazila	108.9	110.1	110.6	105	96	-10.1	-10.6	-20.7
211	Khulna	Khulna	Koyra Upazila	99.7	99.8	99.2	92.6	99.5	0.2	0.8	1
212	Khulna	Khulna	Dacope Upazila	101	100.1	98.7	95.2	93.6	-0.1	1.3	1.2
213	Khulna	Khulna	Dighalia/Daultpur Upazila	101.7	101.4	100	98.7	95.5	-1.4	0	-1.4
214	Khulna	Khulna	Batiaghata Upazila	100.9	102.1	99.7	99.9	101.9	-2.1	0.3	-1.8
215	Khulna	Khulna	Dumuria Upazila	102.7	104.3	102.6	96.9	93.8	-4.3	-2.6	-6.9
216	Khulna	Khulna	Terokhada Upazila	105.2	105.1	104	105.2	104.8	-5.1	-4	-9.1
217	Khulna	Khulna	Paikgachha Upazila	105.6	105.8	105.7	101.2	99.2	-5.8	-5.7	-11.5
218	Khulna	Khulna	Fultala Upazila	111.2	110.2	105.7	103.2	100.5	-10.2	-5.7	-15.9
219	Khulna	Khulna	Rupsa Upazila	110.5	110.4	109.6	107.9	105.4	-10.4	-9.6	-20
220	Dhaka	Kishoreganj	Karimganj Upazila	97.5	97.9	95.4	94.5	91	2.1	4.6	6.7
221	Dhaka	Kishoreganj	Nikli Upazila	143.9	98.5	98.2	85.5	88.4	1.5	1.8	3.3
222	Dhaka	Kishoreganj	Austagram Upazila	100.1	99.8	99.8	100	100	0.2	0.2	0.4
223	Dhaka	Kishoreganj	Pakundia Upazila	100.4	99.9	101.6	101.1	94.6	0.1	-1.6	-1.5
224	Dhaka	Kishoreganj	Itna Upazila	98.5	100.3	97.1	98.5	98	-0.3	2.9	2.6
225	Dhaka	Kishoreganj	Bajitpur Upazila	101.3	102.5	100	100.1	99.7	-2.5	0	-2.5
226	Dhaka	Kishoreganj	Kishoreganj Sadar Upazila	102.5	102.6	101.4	101.3	100.3	-2.6	-1.4	-4
227	Dhaka	Kishoreganj	Bhariab Upazila	103.3	103.8	101.7	105.2	100.4	-3.8	-1.7	-5.5
228	Dhaka	Kishoreganj	Mithamain Upazila	109.1	104	102.6	98.5	93.9	-4	-2.6	-6.6
229	Dhaka	Kishoreganj	Hossainpur Upazila	107.3	106.4	104.8	103.1	99.6	-6.4	-4.8	-11.2
230	Dhaka	Kishoreganj	Katiadi Upazila	108.3	106.4	105.6	103.9	101.9	-6.4	-5.6	-12
231	Dhaka	Kishoreganj	Kuliar Char Upazila	105.8	107.6	106.9	103.7	99.3	-7.6	-6.9	-14.5
232	Dhaka	Kishoreganj	Tarail Upazila	112	111.9	105.8	105.6	103.4	-11.9	-5.8	-17.7
233	Rangpur	Kurigram	Char Rajibpur Upazila	98.1	97.7	98.2	96.8	97.7	2.3	1.8	4.1
234	Rangpur	Kurigram	Kurigram Sadar Upazila	100.1	99.9	99.7	99.7	99.4	0.1	0.3	0.4
235	Rangpur	Kurigram	Bhurungamari Upazila	103.5	100.1	97.8	101.5	97.9	-0.1	2.2	2.1
236	Rangpur	Kurigram	Chilmari Upazila	106.9	103.2	101.4	103.6	101.6	-3.2	-1.4	-4.6
237	Rangpur	Kurigram	Rajarhat Upazila	102.3	103.7	100.1	100.4	99.3	-3.7	-0.1	-3.8
238	Rangpur	Kurigram	Nageshwari Upazila	104.1	103.8	102.6	102.7	100.3	-3.8	-2.6	-6.4
239	Rangpur	Kurigram	Roumari Upazila	113.4	104	99.9	102.5	103.2	-4	0.1	-3.9
240	Rangpur	Kurigram	Fulbari KG Upazila	105.3	104.2	103.3	103.2	103.1	-4.2	-3.3	-7.5
241	Rangpur	Kurigram	Ulipur Upazila	106.4	104.6	103.3	102.6	102.8	-4.6	-3.3	-7.9
242	Khulna	Kushtia	Daulatpur KT Upazila	101.8	100.6	99.5	101	99	-0.6	0.5	-0.1
243	Khulna	Kushtia	Kumarkhali Upazila	103.2	102.3	101.4	101.3	102.2	-2.3	-1.4	-3.7
244	Khulna	Kushtia	Bheramara Upazila	105.2	103.9	101.7	102.8	99.8	-3.9	-1.7	-5.6
245	Khulna	Kushtia	Kushtia Sadar Upazila	105.4	104.5	104.2	103.5	102.7	-4.5	-4.2	-8.7
246	Khulna	Kushtia	Khoksa Upazila	109.6	108.5	106.6	106.2	103.8	-8.5	-6.6	-15.1
247	Khulna	Kushtia	Mirpur Upazila	110.1	110	107.9	107.2	102.7	-10	-7.9	-17.9
248	Chattogram	Laksmipur	Ramgoti Upazila	94.7	94.8	91.1	94.6	91.8	5.2	8.9	14.1
249	Chattogram	Laksmipur	Komolnogor Upazila	99.1	97	93.8	94.7	94.1	3	6.2	9.2
250	Chattogram	Laksmipur	Ramganj Upazila	96.4	100.5	94.4	93.3	88.6	-0.5	5.6	5.1
251	Chattogram	Laksmipur	Lakshmipur Sadar Upazilla	104.3	101.8	100.8	102.7	102.6	-1.8	-0.8	-2.6
252	Chattogram	Laksmipur	Raipur Upazila	103.3	102.5	98.7	100.4	97.7	-2.5	1.3	-1.2
253	Rangpur	Lalmonirhat	Patgram Upazila	99.5	98.5	97.1	97.9	96.5	1.5	2.9	4.4
254	Rangpur	Lalmonirhat	Lalmonirhat Sadar Upazila	98.8	98.6	97.1	96.2	93.9	1.4	2.9	4.3
255	Rangpur	Lalmonirhat	Aditmari Upazila	99.2	99.8	96.1	97.8	93.8	0.2	3.9	4.1
256	Rangpur	Lalmonirhat	Kaliganj LH Upazila	103.5	102	99.8	92.9	95.9	-2	0.2	-1.8
257	Rangpur	Lalmonirhat	Hatibandha Upazila	102.7	103.9	100	89.3	90.7	-3.9	0	-3.9
258	Dhaka	Madaripur	Madaripur Sadar Upazila	101.4	101.9	99	100.8	101.1	-1.9	1	-0.9
259	Dhaka	Madaripur	Shib Char Upazila	104.2	102.2	101.4	102.1	101.5	-2.2	-1.4	-3.6
260	Dhaka	Madaripur	Rajoir Upazila	104.2	105.2	145.9	101.4	100.2	-5.2	-45.9	-51.1
261	Dhaka	Madaripur	Kalkini Upazila	104	105.8	98.4	96.9	95.4	-5.8	1.6	-4.2
262	Khulna	Magura	Sreepur Upazila magura	102.8	100.2	93.9	99.7	94.1	-0.2	6.1	5.9
263	Khulna	Magura	Magura Sadar Upazila	101.6	100.2	96.5	98.9	95.6	-0.2	3.5	3.3
264	Khulna	Magura	Mohammadpur Upazila	101.6	100.5	98.1	98.1	98.7	-0.5	1.9	1.4
265	Khulna	Magura	Shalikha Upazila	108.7	101.4	98.4	104.6	105.4	-1.4	1.6	0.2
266	Dhaka	Manikganj	Ghior Upazila	92.8	92.5	91.8	91.7	91.3	7.5	8.2	15.7
267	Dhaka	Manikganj	Shibalaya Upazila	97.2	97.2	96.7	96.8	96.6	2.8	3.3	6.1
268	Dhaka	Manikganj	Harirampur Upazila	99.3	99.3	99	98.9	98.8	0.7	1	1.7
269	Dhaka	Manikganj	Daulatpur MG Upazila	99.8	99.3	99.2	99.6	98.5	0.7	0.8	1.5
270	Dhaka	Manikganj	Manikganj Sadar Upazila	99.6	100.1	99.6	99.3	99.4	-0.1	0.4	0.3
271	Dhaka	Manikganj	Singair Upazila	101.1	101.1	100.4	100.3	100.3	-1.1	-0.4	-1.5
272	Dhaka	Manikganj	Saturia Upazila	102.1	101.9	98.8	96.1	94.3	-1.9	1.2	-0.7
273	Sylhet	Maulavi Bazar	Rajnagar Upazila	96.6	95.8	96.4	96.2	94.3	4.2	3.6	7.8
274	Sylhet	Maulavi Bazar	Kulaura Upazila	99.9	98.7	96.7	96.8	92.5	1.3	3.3	4.6
275	Sylhet	Maulavi Bazar	Juri Upazila	100	100	96.8	97.6	93.7	0	3.2	3.2
276	Sylhet	Maulavi Bazar	Kamalganj Upazila	103.1	101.5	98	102.5	98.4	-1.5	2	0.5
277	Sylhet	Maulavi Bazar	Maulavi Bazar Sadar Upazila	101.2	102	98.2	99	93.8	-2	1.8	-0.2
278	Sylhet	Maulavi Bazar	Sreemangal Upazila	103.2	103.9	103.4	102.6	96.2	-3.9	-3.4	-7.3
279	Sylhet	Maulavi Bazar	Barlekha Upazila	105.3	104.3	100.9	100.4	78.7	-4.3	-0.9	-5.2
280	Khulna	Meherpur	Mujibnagar Upazila	90.3	89.8	92.6	96.5	88.5	10.2	7.4	17.6
281	Khulna	Meherpur	Meherpur Sadar Upazila	100.3	101.4	101.4	99.8	98.9	-1.4	-1.4	-2.8
282	Khulna	Meherpur	Gangni Upazila	106.3	106.8	104.8	103.3	97	-6.8	-4.8	-11.6
283	Dhaka	Munshiganj	Tongibari Upazila	99.9	99.5	97.3	95.9	94.2	0.5	2.7	3.2
284	Dhaka	Munshiganj	Lohajang Upazila	100	99.9	99.9	99.8	99.8	0.1	0.1	0.2
285	Dhaka	Munshiganj	Gazaria Upazila	100.1	100	100.1	100.3	101.6	0	-0.1	-0.1
286	Dhaka	Munshiganj	Sreenagar Upazila	100.3	100.1	100	100.1	100.1	-0.1	0	-0.1
287	Dhaka	Munshiganj	Munshiganj Sadar Upazila	100.4	101.6	100.2	99.3	98.5	-1.6	-0.2	-1.8
288	Dhaka	Munshiganj	Serajdikhan Upazila	103.9	103.6	100.6	101.6	100.9	-3.6	-0.6	-4.2
289	Mymensingh	Mymensingh	Gaffargaon Upazila	87.4	84.3	82.7	84.9	82.3	15.7	17.3	33
290	Mymensingh	Mymensingh	Mymensingh Sadar Upazila	95.7	95.7	93.7	93.3	88.8	4.3	6.3	10.6
291	Mymensingh	Mymensingh	Muktagachha Upazila	99.9	98.9	98	93.8	90.2	1.1	2	3.1
292	Mymensingh	Mymensingh	Ishwarganj Upazila	102.8	101.9	99.2	100.9	95.6	-1.9	0.8	-1.1
293	Mymensingh	Mymensingh	Nandail Upazila	102.8	104.2	103.5	103	95.9	-4.2	-3.5	-7.7
294	Mymensingh	Mymensingh	Trishal Upazila	107.1	105.1	101.7	103.6	98.7	-5.1	-1.7	-6.8
295	Mymensingh	Mymensingh	Haluaghat Upazila	110.9	105.4	100.6	81.4	93	-5.4	-0.6	-6
296	Mymensingh	Mymensingh	Gauripur Upazila	109.2	105.8	104.1	105.6	99.4	-5.8	-4.1	-9.9
297	Mymensingh	Mymensingh	Fulbaria Upazila	106.4	106.1	102.5	100.7	97.7	-6.1	-2.5	-8.6
298	Mymensingh	Mymensingh	Dhobaura Upazila	108.9	108.1	106.3	105.8	102.1	-8.1	-6.3	-14.4
299	Mymensingh	Mymensingh	Fulpur Upazila	109.7	108.8	104.4	102.5	99.4	-8.8	-4.4	-13.2
300	Mymensingh	Mymensingh	Bhaluka Upazila	166.3	161.2	160.6	159	143.7	-61.2	-60.6	-121.8
301	Rajshahi	Naogaon	Atrai Upazila	100	96.9	96.8	100.3	98.7	3.1	3.2	6.3
302	Rajshahi	Naogaon	Patnitola Upazila	106.4	98.8	90	102	94.8	1.2	10	11.2
303	Rajshahi	Naogaon	Manda Upazila	102.4	98.9	98.5	99.1	99.8	1.1	1.5	2.6
304	Rajshahi	Naogaon	Naogaon Sadar Upazila	103.4	99.8	97.6	100.5	99.1	0.2	2.4	2.6
305	Rajshahi	Naogaon	Badalgachhi Upazila	106.4	101	96.9	100.4	99.7	-1	3.1	2.1
306	Rajshahi	Naogaon	Mahadebpur Upazila	101.7	101.4	101.3	102	101	-1.4	-1.3	-2.7
307	Rajshahi	Naogaon	Dhamairhat Upazila	103.7	102.2	99.2	101.5	95.3	-2.2	0.8	-1.4
308	Rajshahi	Naogaon	Porsha Upazila	109.4	102.6	97.2	103	101.3	-2.6	2.8	0.2
309	Rajshahi	Naogaon	Niamatpur Upazila	109.6	103	96.2	99.9	95.2	-3	3.8	0.8
310	Rajshahi	Naogaon	Rani Nagar Upazila	105.5	103.1	92.6	102.7	97.5	-3.1	7.4	4.3
311	Rajshahi	Naogaon	Sapahar Upazila	100.8	105	107.3	104.5	100	-5	-7.3	-12.3
312	Khulna	Narail	Assasuni Upazila	100.4	99.9	97.3	98.7	98.4	0.1	2.7	2.8
313	Khulna	Narail	Satkhira Sadar Upazila	101.6	101.6	99.8	103.3	99	-1.6	0.2	-1.4
314	Khulna	Narail	Kalia Upazila	103.1	101.7	101.9	106.6	95.8	-1.7	-1.9	-3.6
315	Khulna	Narail	Debhata Upazila	102	102	100.5	100.3	100.2	-2	-0.5	-2.5
316	Khulna	Narail	Kaliganj SK Upazila	102.2	102.2	98.1	99.2	97.3	-2.2	1.9	-0.3
317	Khulna	Narail	Kalaroa Upazila	103.7	103.7	102	101.6	98.1	-3.7	-2	-5.7
318	Khulna	Narail	Narail Sadar Upazila	104.5	105.2	104	95	98.1	-5.2	-4	-9.2
319	Khulna	Narail	Shyamnagar Upazila	105.7	105.7	103.5	102.8	100.4	-5.7	-3.5	-9.2
320	Khulna	Narail	Tala Upazila	107.6	107.2	108.4	101	101.6	-7.2	-8.4	-15.6
321	Khulna	Narail	Lohagara Upazila	110.3	109.9	102	105.3	99.5	-9.9	-2	-11.9
322	Dhaka	Narayanganj	Narayanganj Sadar Upazila	98.4	101.2	101.1	98	97	-1.2	-1.1	-2.3
323	Dhaka	Narayanganj	Araihazar Upazila	104.2	104.1	102.4	103.6	102.9	-4.1	-2.4	-6.5
324	Dhaka	Narayanganj	Rupganj Upazila	100	104.6	98.3	96.9	93.9	-4.6	1.7	-2.9
325	Dhaka	Narayanganj	Sonargaon Upazila	107.5	107.5	104.7	102.8	101.3	-7.5	-4.7	-12.2
326	Dhaka	Narayanganj	Bandar Upazila	111.8	113.6	107.4	112.3	106.3	-13.6	-7.4	-21
327	Dhaka	Narsingdi	Manohardi Upazila	98.6	98.5	97.9	97.8	97.7	1.5	2.1	3.6
328	Dhaka	Narsingdi	Shibpur Upazila	103.3	103.1	100.8	101.9	100.5	-3.1	-0.8	-3.9
329	Dhaka	Narsingdi	Raipura Upazila	105.3	105.2	103.1	100.7	98.3	-5.2	-3.1	-8.3
330	Dhaka	Narsingdi	Belabo Upazila	104.9	105.2	107.9	99.5	99.3	-5.2	-7.9	-13.1
331	Dhaka	Narsingdi	Palash Upazila	108.2	107.1	105	102.4	99.4	-7.1	-5	-12.1
332	Dhaka	Narsingdi	Narsingdi Sadar Upazila	109.1	108.6	107.2	107.1	105.6	-8.6	-7.2	-15.8
333	Rajshahi	Natore	Singra Upazila	98.8	98.5	97	89.9	95.1	1.5	3	4.5
334	Rajshahi	Natore	Lalpur Upazila	136.6	100.1	99.1	99.2	91.7	-0.1	0.9	0.8
335	Rajshahi	Natore	Gurudashpur Upazila	101.3	100.7	98	98.5	96.2	-0.7	2	1.3
336	Rajshahi	Natore	Baraigram Upazila	104.6	101.1	98.7	90.8	88.1	-1.1	1.3	0.2
337	Rajshahi	Natore	Bagatipara Upazila	101.7	102.2	102.6	104.2	96.2	-2.2	-2.6	-4.8
338	Rajshahi	Natore	Natore Sadar Upazila	102.1	103.7	101.5	98.8	93.3	-3.7	-1.5	-5.2
339	Mymensingh	Netrokona	Khaliajuri Upazila	97.2	95.5	94.3	95.7	96.5	4.5	5.7	10.2
340	Mymensingh	Netrokona	Madan Upazila	99.6	97.6	96.5	102.2	98.3	2.4	3.5	5.9
341	Mymensingh	Netrokona	Atpara Upazila	99.1	98.1	97.6	99.1	97.2	1.9	2.4	4.3
342	Mymensingh	Netrokona	Netrokona Sadar Upazila	98.4	98.1	97.7	96.5	96	1.9	2.3	4.2
343	Mymensingh	Netrokona	Mohanganj Upazila	99.6	98.6	98.5	98.3	98.5	1.4	1.5	2.9
344	Mymensingh	Netrokona	Kalmakanda Upazila	100	99.7	99	99.5	99.4	0.3	1	1.3
345	Mymensingh	Netrokona	Barhatta Upazila	100.9	100.7	101.9	105.8	105.6	-0.7	-1.9	-2.6
346	Mymensingh	Netrokona	Kendua Upazila	105.9	100.9	100.5	100.5	100.5	-0.9	-0.5	-1.4
347	Mymensingh	Netrokona	Purbadhala Upazila	102.8	102.3	102	101.5	101.4	-2.3	-2	-4.3
348	Mymensingh	Netrokona	Durgapur NK Upazila	107.9	106.3	105.2	105.5	101.7	-6.3	-5.2	-11.5
349	Rangpur	Nilphamari	Saidpur Upazila	101.7	101.2	102.3	100.5	102.2	-1.2	-2.3	-3.5
350	Rangpur	Nilphamari	Kishoreganj Upazila	102.6	103.5	100.7	103.5	101.7	-3.5	-0.7	-4.2
351	Rangpur	Nilphamari	Nilphamari Sadar Upazila	103.1	104.3	107.7	110.8	107.8	-4.3	-7.7	-12
352	Rangpur	Nilphamari	Dimla Upazila	104.9	105.3	102.4	105.7	102.1	-5.3	-2.4	-7.7
353	Rangpur	Nilphamari	Jaldhaka Upazila	108.2	105.5	105.9	104.9	99.7	-5.5	-5.9	-11.4
354	Rangpur	Nilphamari	Domar Upazila	105.5	106.7	103.9	106.8	103.3	-6.7	-3.9	-10.6
355	Chattogram	Noakhali	Hatiya Upazila	99.5	94.6	96.1	96.8	95.8	5.4	3.9	9.3
356	Chattogram	Noakhali	Sonaimuri Upazila	100.8	95.5	99.7	98.9	98.6	4.5	0.3	4.8
357	Chattogram	Noakhali	Noakhali Sadar Upazila	98.6	99	97.7	99.8	98.5	1	2.3	3.3
358	Chattogram	Noakhali	Begumganj Upazila	100.1	99.7	99.4	98.8	100.2	0.3	0.6	0.9
359	Chattogram	Noakhali	Chatkhil Upazila	100.3	99.8	98.8	98	96.6	0.2	1.2	1.4
360	Chattogram	Noakhali	Senbag Upazila	100.5	100.4	100.2	99.1	99	-0.4	-0.2	-0.6
361	Chattogram	Noakhali	Subarna Char Upazila	102.4	103.2	98.7	101.7	99.1	-3.2	1.3	-1.9
362	Chattogram	Noakhali	Companiganj NK Upazila	112.2	109.2	104.4	103.4	101.4	-9.2	-4.4	-13.6
363	Chattogram	Noakhali	Kabirhat Upazila	109.3	111.1	106.8	102.2	99.4	-11.1	-6.8	-17.9
364	Rajshahi	Pabna	Pabna Sadar Upazila	99.5	98.2	97.5	97.6	95.8	1.8	2.5	4.3
365	Rajshahi	Pabna	Atgharia Upazila	99.2	100	100	100	100	0	0	0
366	Rajshahi	Pabna	Santhia Upazila	97.8	100.1	100.3	99.6	94	-0.1	-0.3	-0.4
367	Rajshahi	Pabna	Sujanagar Upazila	106.1	100.5	98.4	99.6	96.3	-0.5	1.6	1.1
368	Rajshahi	Pabna	Faridpur Upazila	100.7	100.5	98.8	99.2	100.4	-0.5	1.2	0.7
369	Rajshahi	Pabna	Bera Upazila	96.3	100.5	100.1	99.9	98.6	-0.5	-0.1	-0.6
370	Rajshahi	Pabna	Chatmohor Upazila	107.5	104.3	98.6	100.2	97.4	-4.3	1.4	-2.9
371	Rajshahi	Pabna	Bhangura Upazila	105.2	106.8	103.5	98.6	98	-6.8	-3.5	-10.3
372	Rajshahi	Pabna	Iswardi Upazila	109.4	109.8	106.1	104	104.4	-9.8	-6.1	-15.9
373	Rangpur	Panchgarh	Atwari Upazila	100.2	98.5	95.5	97.8	93.2	1.5	4.5	6
374	Rangpur	Panchgarh	Debiganj Upazila	98.6	99.5	101.1	99.5	98.6	0.5	-1.1	-0.6
375	Rangpur	Panchgarh	Boda Upazila	104.6	103.6	102	102.8	97.5	-3.6	-2	-5.6
376	Rangpur	Panchgarh	Panchgarh Sadar Upazila	105	103.7	103.9	102.6	102.4	-3.7	-3.9	-7.6
377	Rangpur	Panchgarh	Tetulia Upazila	104.2	104.9	103.3	104.8	97.3	-4.9	-3.3	-8.2
378	Barisal	Patuakhali	Dashmina Upazila	97.1	95.8	95.6	95.3	93.8	4.2	4.4	8.6
379	Barisal	Patuakhali	Mirzaganj Upazila	98.3	96.9	94.3	95.7	94.9	3.1	5.7	8.8
380	Barisal	Patuakhali	Kala Para Upazila	99	98.1	93.1	97.7	98.4	1.9	6.9	8.8
381	Barisal	Patuakhali	Patuakhali Sadar Upazila	100.4	99.5	98.2	97.8	95.3	0.5	1.8	2.3
382	Barisal	Patuakhali	Golachipa Upazila	99.7	99.8	96.9	98.2	95.2	0.2	3.1	3.3
383	Barisal	Patuakhali	Dumki Upazila	102.1	100.3	96.2	94.7	90.2	-0.3	3.8	3.5
384	Barisal	Patuakhali	Bauphal Upazila	103.7	102.5	99.8	100.6	96.7	-2.5	0.2	-2.3
385	Barisal	Pirojpur	Pirojpur Sadar Upazila	101.7	99.9	99.8	97.8	96.4	0.1	0.2	0.3
386	Barisal	Pirojpur	Mathbaria Upazila	101.7	100.4	102.1	100.7	99.1	-0.4	-2.1	-2.5
387	Barisal	Pirojpur	Nazirpur Upazila	102.5	102.3	101.2	102	100.9	-2.3	-1.2	-3.5
388	Barisal	Pirojpur	Nesarabad Upazila	103.6	103.6	104.5	101.2	100.3	-3.6	-4.5	-8.1
389	Barisal	Pirojpur	Bhandaria Upazila	105.5	105.5	102.3	103	99.6	-5.5	-2.3	-7.8
390	Barisal	Pirojpur	Kawkhali PP Upazila	106.2	106.1	101.8	99.6	99.8	-6.1	-1.8	-7.9
391	Barisal	Pirojpur	Zianagar Upazila	107.5	108	102.9	101.4	91.8	-8	-2.9	-10.9
392	Dhaka	Rajbari	Rajbari Sadar Upazila	98.7	96	99.9	100.8	99.8	4	0.1	4.1
393	Dhaka	Rajbari	Baliakandi Upazila	104.5	103	97.1	99.5	96.4	-3	2.9	-0.1
394	Dhaka	Rajbari	Pangsha Upazila	103.9	105.2	104.5	101.9	94.1	-5.2	-4.5	-9.7
395	Dhaka	Rajbari	Goalanda Ghat Upazila	109.3	108.3	106.3	105.4	100.7	-8.3	-6.3	-14.6
396	Dhaka	Rajbari	Kalukhali Upazila	111	113.8	111.7	103.2	96.6	-13.8	-11.7	-25.5
397	Rajshahi	Rajshahi	Bagha Upazila	103.5	102.5	102	102.5	99	-2.5	-2	-4.5
398	Rajshahi	Rajshahi	Paba Upazila	101.1	103.1	103	101.7	100.9	-3.1	-3	-6.1
399	Rajshahi	Rajshahi	Tanore Upazila	100.4	104.3	103.2	101.3	100.2	-4.3	-3.2	-7.5
400	Rajshahi	Rajshahi	Godagari Upazila	101.7	104.6	104	105	102.2	-4.6	-4	-8.6
401	Rajshahi	Rajshahi	Baghmara Upazila	104.9	106.2	100.4	103.8	97.9	-6.2	-0.4	-6.6
402	Rajshahi	Rajshahi	Puthiya Upazila	101.2	106.4	101.8	103.5	98.5	-6.4	-1.8	-8.2
403	Rajshahi	Rajshahi	Durgapur Upazila	107.8	110.2	108.4	110.1	107.3	-10.2	-8.4	-18.6
404	Rajshahi	Rajshahi	Mohanpur Upazila	96.4	110.2	109.2	103.8	99.3	-10.2	-9.2	-19.4
405	Rajshahi	Rajshahi	Charghat Upazila	105.4	110.6	107.6	108.3	103.6	-10.6	-7.6	-18.2
406	Chattogram	Rangamati	Rangamati Sadar Upazila	97.2	95.9	95.4	95.6	94.2	4.1	4.6	8.7
407	Chattogram	Rangamati	Naniarchar Upazila	99.4	97.8	96.5	97.1	95.9	2.2	3.5	5.7
408	Chattogram	Rangamati	Barkal Upazila	99.6	98	97.2	96.3	91.8	2	2.8	4.8
409	Chattogram	Rangamati	Baghai Chhari Upazila	98.4	98.2	97.4	96.2	96.1	1.8	2.6	4.4
410	Chattogram	Rangamati	Belai Chhari Upazila	100	99.4	98.7	98.4	98.4	0.6	1.3	1.9
411	Chattogram	Rangamati	Kawkhali RM Upazila	100.2	100.2	99.4	100	99.7	-0.2	0.6	0.4
412	Chattogram	Rangamati	Rajasthali Upazila	101.8	101.2	98.8	101.2	94.3	-1.2	1.2	0
413	Chattogram	Rangamati	Langadu Upazila	102.3	102.3	101.7	98.8	96.1	-2.3	-1.7	-4
414	Chattogram	Rangamati	Jurai Chhari Upazila	104.5	104.5	103.4	103.3	96.2	-4.5	-3.4	-7.9
415	Chattogram	Rangamati	Kaptai Upazila	108.5	110.3	109.5	106.4	100.7	-10.3	-9.5	-19.8
416	Rangpur	Rangpur	Badarganj Upazila	101.4	98.6	97.7	102.7	99.9	1.4	2.3	3.7
417	Rangpur	Rangpur	Rangpur Sadar Upazila	100.1	100.2	100.3	101.1	100	-0.2	-0.3	-0.5
418	Rangpur	Rangpur	Gangachara Upazila	103.2	100.5	94.6	99	96.6	-0.5	5.4	4.9
419	Rangpur	Rangpur	Pirganj RP Upazila	101.5	101.3	97.6	100.6	98.7	-1.3	2.4	1.1
420	Rangpur	Rangpur	Mitha pukur Upazila	101.7	103	100.2	100.2	94.5	-3	-0.2	-3.2
421	Rangpur	Rangpur	Taraganj Upazila	104.4	103.1	104.3	102.3	99.4	-3.1	-4.3	-7.4
422	Rangpur	Rangpur	Kaunia Upazila	106.7	104.2	102.6	104.4	102.1	-4.2	-2.6	-6.8
423	Rangpur	Rangpur	Pirgachha Upazila	109	107	104.3	104.3	102.8	-7	-4.3	-11.3
424	Dhaka	Shariatpur	Zanzira Upazila	99.2	97.4	96.9	95.4	96.7	2.6	3.1	5.7
425	Dhaka	Shariatpur	Shariatpur Sadar Upazila	99	99.4	97.9	98.6	98.2	0.6	2.1	2.7
426	Dhaka	Shariatpur	Naria Upazila	98.8	100.5	98.5	100.2	99.1	-0.5	1.5	1
427	Dhaka	Shariatpur	Bhedarganj Upazila	105.9	103.2	95	95.1	99.6	-3.2	5	1.8
428	Dhaka	Shariatpur	Damudya Upazila	106	103.3	100.1	99.3	95.5	-3.3	-0.1	-3.4
429	Dhaka	Shariatpur	Gosairhat Upazila	105.8	105.6	103.9	100.8	96.1	-5.6	-3.9	-9.5
430	Mymensingh	Sherpur	Jhenaigati Upazila	99.5	97.4	93.5	97.2	94.9	2.6	6.5	9.1
431	Mymensingh	Sherpur	Nalitabari Upazila	97.7	98	96.5	97.4	97	2	3.5	5.5
432	Mymensingh	Sherpur	Sherpur Sadar Upazila	102.1	100.4	100.6	100.4	99.6	-0.4	-0.6	-1
433	Mymensingh	Sherpur	Sreebardi Upazila	101.9	102.1	99.7	98.5	97.9	-2.1	0.3	-1.8
434	Mymensingh	Sherpur	Nakla Upazila	103.6	105.2	104.2	101.7	98.1	-5.2	-4.2	-9.4
435	Rajshahi	Sirajganj	Sirajganj Sadar Upazila	95.8	95.7	94.1	93.7	93.8	4.3	5.9	10.2
436	Rajshahi	Sirajganj	Chauhali Upazila	103.8	96.9	95.5	102.2	100.7	3.1	4.5	7.6
437	Rajshahi	Sirajganj	Kazipur Upazila	101.5	97.8	99.4	100	97.9	2.2	0.6	2.8
438	Rajshahi	Sirajganj	Kamarkhanda Upazila	98.5	98	96.4	98.3	96.1	2	3.6	5.6
439	Rajshahi	Sirajganj	Belkuchi Upazila	100	99.2	97.2	99.7	96.9	0.8	2.8	3.6
440	Rajshahi	Sirajganj	Ullahpara Upazila	102	99.3	100.4	98.8	98.9	0.7	-0.4	0.3
441	Rajshahi	Sirajganj	Rayganj Upazila	100.7	100.2	96.7	98.7	96.7	-0.2	3.3	3.1
442	Rajshahi	Sirajganj	Tarash Upazila	103	101.2	100.1	100	98.8	-1.2	-0.1	-1.3
443	Rajshahi	Sirajganj	Shahjadpur Upazila	102.8	101.4	98.8	103.1	99.9	-1.4	1.2	-0.2
444	Sylhet	Sunamganj	Jamalganj Upazila	88.9	88.9	85.2	90.8	88.9	11.1	14.8	25.9
445	Sylhet	Sunamganj	Dowara Bazar Upazila	98.1	94	90.9	95.9	93.7	6	9.1	15.1
446	Sylhet	Sunamganj	Dharampasa Upazila	96.2	94.4	90.5	93	94.5	5.6	9.5	15.1
447	Sylhet	Sunamganj	Sulla Upazila	94.9	94.9	91.7	91.8	89.9	5.1	8.3	13.4
448	Sylhet	Sunamganj	South Sunamganj Upazalia	97.4	97.4	94.9	96.8	94.7	2.6	5.1	7.7
449	Sylhet	Sunamganj	Derai Upazila	99.6	98.9	96.7	96.8	95.3	1.1	3.3	4.4
450	Sylhet	Sunamganj	Chhatak Upazila	99.8	99.8	99.8	99.8	99.3	0.2	0.2	0.4
451	Sylhet	Sunamganj	Jagannathpur Upazila	100	99.9	98.2	98.4	96.9	0.1	1.8	1.9
452	Sylhet	Sunamganj	Sunamganj Sadar Upazila	101.2	101.2	99.8	99.3	98.7	-1.2	0.2	-1
453	Sylhet	Sunamganj	Bishwambarpur Upazila	101.6	101.6	95.8	95.5	94.6	-1.6	4.2	2.6
454	Sylhet	Sunamganj	Tahirpur Upazila	104	101.6	101.6	100.8	97.6	-1.6	-1.6	-3.2
455	Sylhet	Sylhet	Sylhet Sadar Upazila	97.4	95.9	96.5	93.4	87	4.1	3.5	7.6
456	Sylhet	Sylhet	Biswanath Upazila	96.9	96.2	95.7	95.3	94	3.8	4.3	8.1
457	Sylhet	Sylhet	Balaganj Upazila	97	97	95.3	96.4	93.3	3	4.7	7.7
458	Sylhet	Sylhet	Zakiganj Upazila	98.9	97.6	96.7	98.8	96.3	2.4	3.3	5.7
459	Sylhet	Sylhet	Gowainghat Upazila	102.2	97.7	97	96.2	94.8	2.3	3	5.3
460	Sylhet	Sylhet	Jaintiapur Upazila	101.4	98.1	95	97	95	1.9	5	6.9
461	Sylhet	Sylhet	Beani Bazar Upazila	98.8	98.4	97.8	97.4	97.2	1.6	2.2	3.8
462	Sylhet	Sylhet	Golabganj Upazila	99.5	99.5	98.5	98.3	97.2	0.5	1.5	2
463	Sylhet	Sylhet	Kanaighat Upazila	100.6	99.7	99.1	99.4	98.7	0.3	0.9	1.2
464	Sylhet	Sylhet	Fenchuganj Upazila	100.3	100.2	98.1	98	96.6	-0.2	1.9	1.7
465	Sylhet	Sylhet	Companiganj SH Upazila	100.2	100.2	99.3	99.1	98.4	-0.2	0.7	0.5
466	Sylhet	Sylhet	South Shurma Upazila	103	103	99.8	98.9	97.6	-3	0.2	-2.8
467	Dhaka	Tangail	Kalihati Upazila	101.2	99.2	95.7	95.9	94.2	0.8	4.3	5.1
468	Dhaka	Tangail	Ghatail Upazila	95.1	99.5	97.6	95.8	95.1	0.5	2.4	2.9
469	Dhaka	Tangail	Bhuapur Upazila	102.1	100	98.9	100.7	98.4	0	1.1	1.1
470	Dhaka	Tangail	Delduar Upazila	99	100.3	93.4	90.4	85	-0.3	6.6	6.3
471	Dhaka	Tangail	Tangail Sadar Upazila	102.1	101.7	99.8	101.4	95.6	-1.7	0.2	-1.5
472	Dhaka	Tangail	Basail Upazila	103.3	101.8	99	100.3	96.1	-1.8	1	-0.8
473	Dhaka	Tangail	Madhupur Upazila	102.2	102.1	102	102.1	100.4	-2.1	-2	-4.1
474	Dhaka	Tangail	Mirzapur Upazila	103.3	102.8	102.5	96.2	98.7	-2.8	-2.5	-5.3
475	Dhaka	Tangail	Sakhipur Upazila	106.5	104	102.5	102.9	100.8	-4	-2.5	-6.5
476	Dhaka	Tangail	Nagarpur Upazila	104.7	104	104	104	104.3	-4	-4	-8
477	Dhaka	Tangail	Gopalpur Upazila	107.2	108.8	102	102.5	98.5	-8.8	-2	-10.8
478	Rangpur	Thakurgaon	Ranisankail Upazila	100.6	99.6	97.1	96.6	93.4	0.4	2.9	3.3
479	Rangpur	Thakurgaon	Pirganj TG Upazila	101	100.8	100.3	101.4	100.1	-0.8	-0.3	-1.1
480	Rangpur	Thakurgaon	Baliadangi Upazila	102.8	101.4	100.5	100.9	99.2	-1.4	-0.5	-1.9
481	Rangpur	Thakurgaon	Haripur Upazila	105.8	103.8	103.6	106.4	103.9	-3.8	-3.6	-7.4
482	Rangpur	Thakurgaon	Thakurgaon Sadar Upazila	104.5	105.8	105.3	105.1	100.2	-5.8	-5.3	-11.1

## Sheet: ZD
Rank	Division	District	Upazila	Penta 1 Coverage													Zero Dose	Actual Coverage		Remark
				Total	Jan	Feb	Mar	Apr	May	Jun	Jul	Aug	Sep	Oct	Nov	Dec		Penta 1	ZD
1	Dhaka	Faridpur	Saltha	0	0	0	0	0	0	0	0	0	0	0	0	0	100	-	-
2	Rangpur	Gaibandha	Sundarganj	69.4	116.2	0	0	0	0	111.9	100	103	105	97.8	105.1	94	30.6	104.125	-4.125	Hardcopy available where Feb to May is not missing
3	Mymensingh	Mymensingh	Gaffargaon	84.3	0	95.4	104.8	82.3	107	91.4	46.7	117.7	97.7	36.3	129.5	102.8	15.7	91.9636	8.03636
4	Sylhet	Sunamganj	Jamalganj	88.9	106.3	84.9	101.7	79.3	95	36.9	84	104.5	89.6	87.9	104.5	92.2	11.1	88.9	11.1
5	Barisal	Jhalokati	Kathalia	89.2	111.4	107.8	114.2	101.8	105.5	106.4	81.7	87.2	85.8	83.1	0	84.9	10.8	97.2545	2.74545
6	Khulna	Meherpur	Mujibnagar	89.8	0	98.8	113.9	103.5	94.2	106.4	81.5	83.2	98.8	104	111	82.1	10.2	97.9455	2.05455
7	Rajshahi	Chapai Nababganj	Shibganj	90.1	123.8	70.1	74.6	161.7	116.9	33.8	159.5	76.5	0	57.1	9.6	197.4	9.9	98.2727	1.72727
8	Chattogram	Bandarban	Ruma	90.8	123.7	125	100	81.6	34.2	97.4	89.5	85.5	92.1	97.4	80.3	82.9	9.2	90.8	9.2
9	Rangpur	Gaibandha	Saghata	91.5	108.6	111.1	109.9	108.4	91.6	102.7	0	87.9	84.9	95	105.7	92.8	8.5	99.8727	0.127273
10	Khulna	Bagerhat	Bagerhat Sadar	91.8	128	93.1	101.4	83.7	93.2	111.7	63.8	85.8	75.7	89.9	95.1	80.4	8.2	91.8167	8.18333
11	Dhaka	Manikganj	Ghior	92.5	107.3	115.7	103.1	97.6	97.2	100	0	99.3	98.3	99.7	93	99	7.5	100.927	-0.927273
12	Rajshahi	Chapai Nababganj	Sadar	92.6	97.3	68.3	65.8	141.5	45.4	25.1	138.3	119	105.8	105	67.9	132.2	7.4	92.6333	7.36667
13	Chattogram	Comilla	Debidwar	92.6	95	94	91.9	55.4	117.3	98.1	98.2	94.7	83.5	91.3	88.2	103.3	7.4	92.575	7.425
14	Rajshahi	Joypurhat	Akkelpur	93.4	102.7	90.6	54.5	118.8	17.5	0	177.2	120.1	100.9	101.3	124.1	112.9	6.6	101.873	-1.87273
15	Rajshahi	Joypurhat	Joypurhat Sadar	93.6	116.2	66.9	71.4	143.8	0	0	218.2	94.8	84.1	134.1	107.1	87	6.4	112.36	-12.36
16	Chattogram	Chittagong	Chandanaish	93.7	96.7	99.5	108.3	99.1	60.3	60.1	99.5	99.4	98.8	99.4	103.9	99.4	6.3	93.7	6.3
17	Sylhet	Sunamganj	Dowara Bazar	94	94.8	45.3	87.6	16.3	117.6	51.1	102	136.4	120.4	132.8	128.4	95.5	6	94.0167	5.98333
18	Sylhet	Sunamganj	Dharampasa	94.4	113.6	54.5	130.1	41.8	131.4	66.9	88.1	94.7	104.2	94.2	105.4	107.6	5.6	94.375	5.625
19	Rangpur	Gaibandha	Palashbari	94.5	122	114.9	0	112.2	89.5	107.8	107.8	99.5	95.5	95.5	96.4	92.6	5.5	103.064	-3.06364
20	Chattogram	Noakhali	Hatiya	94.6	108.5	102.3	51.1	12.5	109.3	135.5	105.4	104.1	98.6	100.9	106.6	99.9	5.4	94.5583	5.44167
21	Chattogram	Laksmipur	Ramgoti	94.8	109.3	76.8	99	94.7	96.7	95.9	93.6	94.1	94.2	91	77.5	114.8	5.2	94.8	5.2
22	Sylhet	Sunamganj	Sulla	94.9

## Sheet: UI
Rank	Division	District	Upazila	Penta 3 Coverage													Under immunization	Actual Coverage		Matching with ZD
				Total	Jan	Feb	Mar	Apr	May	Jun	Jul	Aug	Sep	Oct	Nov	Dec		Penta 3	UI
1	Dhaka	Faridpur	Saltha	0	0	0	0	0	0	0	0	0	0	0	0	0	0	-	-	Common
2	Rangpur	Gaibandha	Sundarganj	68.5	96	0	0	0	0	109.3	106.9	103.7	107.3	96.8	102.6	99.1	31.5	94.8	5.2	Common
3	Rajshahi	Chapai Nababganj	Shibganj NG	72.2	111.6	69.6	44.3	126.2	126.3	38.1	77.9	102.7	0	66.3	6.5	97	27.8	78.7727	21.2273	Common
4	Mymensingh	Mymensingh	Gaffargaon	82.7	0	86.2	96.7	84.3	102.5	107.4	49.3	106.3	99.1	37.3	114.7	108.7	17.3	90.2273	9.77273	Common
5	Sylhet	Sunamganj	Jamalganj	85.2	81.3	70	73.7	67	104.7	42.9	91.4	97.4	99.8	105	91.4	97.8	14.8	85.2	14.8	Common
6	Khulna	Jhenaidaha	Shailkupa	86.5	63.2	53.8	100	128.4	42.5	138.9	108.2	131.2	91.9	79.1	2.6	97.8	13.5	86.4667	13.5333	Not common
7	Chattogram	Bandarban	Ruma	88.4	113.2	102.6	121.1	76.3	75	77.6	93.4	85.5	86.8	84.2	68.4	76.3	11.6	88.3667	11.6333	Common
8	Barisal	Jhalokati	Kathalia	88.7	98.6	107.8	109.6	109.1	114.2	95.4	91.8	88.1	83.6	85.4	0	80.8	11.3	96.7636	3.23636	Common
9	Chattogram	Comilla	Debidwar	89.3	87.5	87	90.5	51.6	97.8	108.2	103.2	94.2	81.2	84	85	101.2	10.7	89.2833	10.7167	Common
10	Rajshahi	Naogaon	Patnitola	90	101.3	60.3	96.6	110.1	51.3	0	109.3	115.5	33.2	127.3	136.9	138.7	10	98.2273	1.77273	Not common
11	Rangpur	Gaibandha	Palashbari	90.1	92.4	97.3	0	112.5	99.5	111	106.1	95.1	95.3	87	94.8	90.1	9.9	98.2818	1.71818	Common
12	Khulna	Jhenaidaha	Sadar	90.4	106.7	69.3	110.9	123.4	99	118	98.6	95.8	100.6	62.4	0	99.5	9.6	98.5636	1.43636	Common
13	Sylhet	Sunamganj	Dharampasa	90.5	79.6	42.8	86.4	36.3	112.2	71.3	121.4	120	122.8	94.1	102.2	97.1	9.5	90.5167	9.48333	Common
14	Rajshahi	Chapai Nababganj	Nachole	90.6	100	48.3	53.2	109.2	134.6	53.8	137.6	103.1	140.7	85.9	10.7	109.8	9.4	90.575	9.425	Not common
15	Rajshahi	Joypurhat	Joypurhat Sadar	90.7	100.3	45.1	47.1	126.9	0	0	116.9	135.4	146.4	160.7	110.1	99.7	9.3	108.86	-8.86	Common
16	Sylhet	Sunamganj	Dowara Bazar	90.9	94.8	45.3	87.6	16.3	117.6	51.1	102	136.4	120.4	132.8	128.4	95.5	9.1	94.0167	5.98333	Common
17	Rajshahi	Joypurhat	Panchbibi	91	106.7	40.9	44.6	122	0	0	112.5	137.6	157.4	181.1	40.7	149	9	109.25	-9.25	Not common
18	Chattogram	Laksmipur	Ramgoti	91.1	94.3	75.3	107	92.8	96	94.4	93.6	92.5	90.7	84.3	70.9	101	8.9	91.0667	8.93333	Common
19	Khulna	Jhenaidaha	Harinakunda	91.5	48.5	99.7	117.6	124.5	77.7	112.7	96.7	116.3	106.9	100.8	0	96.1	8.5	99.7727	0.227273	Not common
20	Sylhet	Sunamganj	Sulla	91.7	95.2	55.7	91.9	44.9	103.6	65	122.5	104.8	107.8	103	104.8	101.5	8.3	91.725	8.275	Not common
21	Dhaka	Manikganj	Ghior	91.8	103.1	110.5	101.7	99.3	97.9	98.6	0	94.8	95.1	103.5	97.2	100.3	8.2	100.182	-0.181818	Common
