# Supplementary material for: Identifying the zero-dose and under-immunized children in Bangladesh: Approaches and experiences
Source: PLoS One. 2024 Oct 28;19(10):e0312171. doi: 10.1371/journal.pone.0312171 (PMC11515957; doi:10.1371/journal.pone.0312171)
Supplement: S3 Dataset — (XLSX) [file pone.0312171.s005.xlsx]

## Sheet: 2019-Valid
	Table: Valid Vaccination Coverage by Age of 12 Months by District and City Corporation (2019)
Sl.	District/CC	BCG	Penta-1	OPV-1	PCV-1	Penta-2	OPV-2	PCV-2	Penta-3	OPV-3	PCV-3	MR-1	FVC
1	Barguna	99.5	99.5	99.5	99.5	99.4	99.4	99.4	94.8	94.8	94.5	87.9	85.6
2	Barisal	100	100	100	100	99.6	99.6	99.6	98.1	98.1	97.8	95.8	94
3	Barisal CC	99.9	100	100	100	99.5	99.5	99.5	95.4	95.4	94	88	83.9
4	Bhola	100	100	100	100	100	100	100	97.7	97.7	97.7	97.3	95.6
5	Jhalokati	100	100	100	100	99.6	99.6	99.6	97	97	96.8	93	91.2
6	Patuakhali	100	100	100	100	100	100	100	96.7	96.7	96.3	92.8	89.2
7	Perojpur	100	100	100	100	100	100	100	98.1	98.1	97.8	94	92
8	Barisal Division	99.9	99.9	99.9	99.9	99.8	99.8	99.8	97.4	97.4	97.1	94.1	91.8
9	Bandarban	96.9	96.9	96.9	96.9	95.9	95.9	95.9	87.8	87.8	86.6	80.5	73.8
10	Brahmanbaria	100	100	100	100	100	100	100	95.6	95.6	95.4	91.5	88.1
11	Chandpur	99.6	99.6	99.6	99.6	99.6	99.6	99.6	95.2	95.2	94.6	91.3	87.2
12	Chittagong	99.2	99.2	99.2	99.2	99	99	99	91.3	91.3	91.3	91.2	84.6
13	Chittagong CC	99.4	99.2	99.2	99.2	97.9	97.9	97.9	79.5	79.5	79.8	78.3	69.4
14	Comilla	98.7	98.7	98.7	98.7	98.5	98.5	98.5	94.7	94.7	94.1	90.9	84.9
15	Comilla CC	95.6	95.7	95.7	95.7	95.5	95.5	95.5	82.4	82.4	82.4	72.4	65.6
16	Cox’s Bazar	99.8	99.8	99.8	99.8	99	99	99	94	94	93.4	88.5	83
17	Feni	100	100	100	100	99.5	99.5	99.5	93.8	93.8	93.5	91.7	87.2
18	Khagrachari	100	100	100	100	98.8	98.8	98.8	87.8	87.8	87.6	72.1	64.9
19	Lakshmipur	100	100	100	100	99.6	99.6	99.6	91.3	91.3	90.3	89.4	80.8
20	Rangamati	98.8	98.9	98.9	98.9	97.8	97.8	97.8	88.8	88.8	88.5	84.4	78.9
21	Noakhali	99.2	99.2	99.2	99.2	98.4	98.4	98.4	90.2	90.2	89.5	89.3	81.4
22	Chittagong Division	99.1	99.1	99.1	99.1	98.7	98.7	98.7	91.6	91.6	91.2	88.4	82.2
23	Dhaka	100	100	100	100	99.8	99.8	99.8	93.9	93.9	93.5	86.8	82.1
24	DNCC	100	100	100	100	99.3	99.3	99.3	81.3	81.3	81.4	83.6	74.2
25	DSCC	99.7	99.6	99.6	99.6	99.1	99.1	99.1	89.6	89.6	89	85	79.3
26	Faridpur	100	99.6	99.6	99.6	98.4	98.4	98.4	90.6	90.6	89.6	81.6	75.4
27	Gazipur	99.9	99.7	99.7	99.7	99.4	99.4	99.4	94.2	94.2	94	91.4	87.6
28	Gazipur CC	99.9	100	100	100	99.6	99.6	99.6	92.4	92.4	91.9	79.7	76.5
29	Gopalganj	100	100	100	100	99.8	99.8	99.8	96.3	96.3	94.8	85.7	82.2
30	Kishoreganj	100	100	100	100	98.9	98.9	98.9	95.2	95.2	94.8	89.8	86.6
31	Madaripur	100	100	100	100	99.5	99.5	99.5	93.6	93.6	93.5	90	84.5
32	Manikganj	100	100	100	100	100	100	100	94.7	94.7	94.3	89.2	85.1
33	Munshiganj	100	100	100	100	99.6	99.6	99.6	95.6	95.6	94.7	92.3	88.3
34	Narayanganj	100	100	100	100	99.8	99.8	99.8	92.3	92.3	91.6	88.2	83.2
35	Narayanganj CC	99.8	99.7	99.7	99.7	97.5	97.5	97.5	87.1	87.1	86.1	84.2	77
36	Narsingdhi	99.8	99.8	99.8	99.8	97.8	97.8	97.8	94.1	94.1	94.3	91.6	86.7
37	Rajbari	100	100	100	100	99	99	99	93.4	93.4	93.4	87.8	82.7
38	Sariatpur	100	100	100	100	100	100	100	94.2	94.2	93.6	92.9	87.7
39	Tangail	100	99.7	99.7	99.7	98.6	98.6	98.6	92.7	92.7	91.7	88.5	84.2
40	Dhaka Division	99.9	99.9	99.9	99.9	99.3	99.3	99.3	92.3	92.3	91.8	87.4	82.4
41	Bagerhat	99.8	99.8	99.8	99.8	98.3	98.3	98.3	92.3	92.3	91.6	86.9	82.4
42	Chuadanga	100	100	100	100	99.1	99.1	99.1	90.5	90.5	90.1	90.4	82.7
43	Jessore	100	100	100	100	99.5	99.5	99.5	93.8	93.8	91.8	90.1	84.4
44	Jhenaidah	100	100	100	100	100	100	100	95.3	95.3	94.1	85.9	83.2
45	Khulna	99.2	99.2	99.2	99.2	98.9	98.9	98.9	93.8	93.8	93.1	92.7	89
46	Khulna CC	98.9	99.1	99.1	99.1	98.4	98.4	98.4	91.7	91.7	90.8	85.2	79
47	Kushtia	100	99.8	99.8	99.8	99.3	99.3	99.3	96.5	96.5	96.1	93.5	90.9
48	Magura	100	100	100	100	99.8	99.8	99.8	94.6	94.6	92.7	89	82.9
49	Meherpur	99.4	99.2	99.2	99.2	98.3	98.3	98.3	94.3	94.3	93.5	89.2	85.1
50	Narail	98.6	98.6	98.6	98.6	98.1	98.1	98.1	93	93	92	87.5	82.5
51	Satkhira	99.7	99.8	99.8	99.8	99.6	99.6	99.6	90.3	90.3	90.3	88.2	80.5
52	Khulna Division	99.7	99.7	99.7	99.7	99.2	99.2	99.2	93.5	93.5	92.6	89.7	84.8
53	Jamalpur	100	100	100	100	98.8	98.8	98.8	91.7	91.7	91.2	88.1	83.5
54	Mymensingh	100	100	100	100	99.4	99.4	99.4	94	94	93.1	84.6	80.7
55	Mymensingh CC	99.9	100	100	100	99	99	99	94.2	94.2	94.5	86.3	82.3
56	Netrokona	100	99.3	99.3	99.3	98.8	98.8	98.8	94.7	94.7	94.7	85.3	81.2
57	Sherpur	100	99.8	99.8	99.8	99.4	99.4	99.4	91.2	91.2	90.5	77.4	72.2
58	Mymensingh Divison	100	99.9	99.9	99.9	99.1	99.1	99.1	93.2	93.2	92.6	84.7	80.4
59	Bogra	100	100	100	100	99.6	99.6	99.6	95.8	95.8	95.6	86.4	84.4
60	Joypurhat	100	100	100	100	99.8	99.8	99.8	97.1	97.1	94.9	96.9	94.6
61	Natore	100	99.8	99.8	99.8	99.1	99.1	99.1	92.2	92.2	91.6	86.5	82
62	Naogaon	100	100	100	100	99.2	99.2	99.2	95.6	95.6	86.6	89.8	85.8
63	Chapai Nawabganj	100	100	100	100	99.8	99.8	99.8	93.8	93.8	85.8	89.8	84.9
64	Pabna	99.9	99.6	99.6	99.6	99.4	99.4	99.4	94.4	94.4	94.1	92.6	88.5
65	Rajshahi	100	99.7	99.7	99.7	99.7	99.7	99.7	96.5	96.5	95.2	91.9	88.9
66	Rajshahi CC	100	100	100	100	100	100	100	98.2	98.2	98.2	93.9	92.4
67	Sirajganj	99.5	99.5	99.5	99.5	98.9	98.9	98.9	94.4	94.4	94.4	86.7	82.5
68	Rajshahi Division	99.9	99.8	99.8	99.8	99.4	99.4	99.4	95	95	92.6	89.6	86
69	Dinajpur	100	100	100	100	99.7	99.7	99.7	93.9	93.9	93.7	93.3	88.1
70	Gaibandha	100	100	100	100	99.4	99.4	99.4	93.4	93.4	93.4	85.4	82
71	Kurigram	100	100	100	100	99.4	99.4	99.4	96.5	96.5	95.8	91.4	88.5
72	Lalmonirhat	100	100	100	100	99.8	99.8	99.8	91.9	91.9	91.5	86.1	80.2
73	Nilphamari	100	100	100	100	100	100	100	94.5	94.5	91.8	88	81.7
74	Panchagarh	100	100	100	100	100	100	100	95.6	95.6	95.4	92.1	88.4
75	Rangpur	100	100	100	100	99	99	99	88.4	88.4	88	85	77.4
76	Rangpur CC	100	99.8	99.8	99.8	99.6	99.6	99.6	92.8	92.8	92.4	86	81.7
77	Thakurgoan	100	100	100	100	99.6	99.6	99.6	93.5	93.5	93.3	87.3	83.9
78	Rangpur Division	100	100	100	100	99.5	99.5	99.5	93.4	93.4	92.8	88.7	83.9
79	Habiganj	98.9	98.9	98.9	98.9	98.5	98.5	98.5	95.8	95.8	94.8	90.9	88.2
80	Moulvi Bazar	99.9	100	100	100	100	100	100	96.7	96.7	96.5	92.8	90.4
81	Sunamganj	98.9	98.8	98.8	98.8	98.6	98.6	98.6	92.8	92.8	91.1	85.8	81.3
82	Sylhet	100	100	100	100	99.6	99.6	99.6	95.8	95.8	95.3	94.4	91
83	Sylhet CC	97.7	97.5	97.5	97.5	95.9	95.9	95.9	85.8	85.8	85	70	63.8
84	Sylhet Division	99.3	99.3	99.3	99.3	98.9	98.9	98.9	94.4	94.4	93.5	89.5	85.8
85	National	99.7	99.7	99.7	99.7	99.2	99.2	99.2	93.3	93.3	92.5	88.6	83.9
86	Urban	99.4	99.4	99.4	99.4	98.6	98.6	98.6	90.1	90.1	89.4	84.6	79.2
87	Rural	99.8	99.8	99.8	99.8	99.4	99.4	99.4	94	94	93.2	89.5	85
88	DNCC Slum	99.8	99.8	99.8	99.8	99.1	99.1	98.8	95.1	90.9	91	75.7	67
89	DSCC Slum	99.5	95	95	95	94.8	94.8	94.6	91.7	91.7	91.9	74	67.1
90	Chittagong CC Slum	100	99.3	99.3	99.3	97.9	97.9	97.7	85.4	85.4	85.6	79.3	70.7

## Sheet: 2016-Valid
	Table: Valid Vaccination Coverage by Age of 12 Months by District and City Corporation (2016)
Sl.	District/CC	BCG	OPV1	Penta1	OPV2	Penta2	OPV3	Penta3	MR1	FVC
1	Barguna	99.7	98.8	98.8	97.9	97.9	93	93	91	87.6
2	Barisal	99.7	99.1	99.1	99.3	99.3	95.5	95.5	93.1	91
3	Barisal CC	99.8	98	98	97.5	97.5	90.9	90.9	87.3	82.3
4	Bhola	99.8	99.8	99.8	99.8	99.8	94.5	94.5	95.4	91.3
5	Jhalokati	99.8	99	99	98.5	98.5	92	92	88.4	84.1
6	Patuakhali	99.5	97.4	97.4	96.2	96.2	89.7	89.7	85.6	79.9
7	Perojpur	99.7	99.3	99.3	98.6	98.6	94.3	94.3	90.4	87
8	Barisal Division	99.7	98.9	98.9	98.5	98.5	93.5	93.5	91.2	87.5
9	Bandarban	99	96.3	96.3	94.8	94.8	87.8	87.8	86.3	80.9
10	Brahmanbaria	100	98.1	98.1	97.8	97.8	95.1	95.1	94.2	91.5
11	Chandpur	100	99.8	99.8	99.2	99.2	91	91	92.5	85.8
12	Chittagong	100	99.5	99.5	99.4	99.4	92.9	92.9	94.3	88
13	Chittagong CC	99.1	95.1	95.1	93.6	93.6	88	88	86	81.1
14	Comilla	100	96.9	96.9	95.9	95.9	85.4	85.4	85.6	77.5
15	Comilla CC	99.6	94.5	94.5	93.4	93.4	87.5	87.5	84.4	80.2
16	Cox’s Bazar	100	98.1	98.1	98.4	98.4	92.3	92.3	87.5	83.4
17	Feni	100	99.4	99.4	99	99	90.3	90.3	85.9	79.6
18	Khagrachari	99.6	99	99	98	98	90.9	90.9	84.7	80.6
19	Lakshmipur	99.2	98.2	98.2	97.7	97.7	88.9	88.9	88.8	81.4
20	Noakhali	98.5	97.8	97.8	96.5	96.5	91	91	87.7	84.1
21	Rangamati	98	93.9	93.9	92.2	92.2	86.6	86.6	85.3	81.3
22	Chittagong Division	99.6	97.8	97.8	97.1	97.1	90.2	90.2	89.1	83.5
23	Dhaka	97.8	95.8	95.8	91.5	91.5	80.1	80.1	80.3	72.5
24	DNCC	99.8	96.5	96.5	95.8	95.8	82.2	82.2	75.2	67.1
25	DSCC	99.6	97.9	97.9	96.7	96.7	84.5	84.5	74.3	68
26	Faridpur	99.6	94.8	94.8	95.3	95.3	91.4	91.4	86.9	84.3
27	Gazipur	100	97.4	97.4	97.2	97.2	90.1	90.1	87.1	83
28	Gazipur CC	99.7	98.5	98.5	97.8	97.8	85.9	85.9	81.9	73.2
29	Gopalganj	99.3	95.9	95.9	93.9	93.9	87.8	87.8	83.8	79.1
30	Kishoreganj	99.5	97.4	97.4	96.6	96.6	89.1	89.1	82.6	78.1
31	Madaripur	100	97.3	97.3	95.6	95.6	90	90	85.7	81.5
32	Manikganj	100	98.3	98.3	98.8	98.8	93.9	93.9	94.4	89.7
33	Munshiganj	100	99.5	99.5	99.3	99.3	95.1	95.1	91.2	87.3
34	Narayanganj	99.4	96.5	96.5	95.5	95.5	86.1	86.1	84.9	76.7
35	Narayanganj CC	99.4	97.5	97.5	97.2	97.2	85.9	85.9	76.6	69.6
36	Narsingdhi	99.8	97.5	97.5	96.5	96.5	89.5	89.5	86	80
37	Rajbari	100	98.4	98.4	98	98	91.5	91.5	87.2	81.6
38	Sariatpur	99.8	97.8	97.8	98.3	98.3	92.6	92.6	87.3	82.8
39	Tangail	99.2	97.8	97.8	96.5	96.5	90.6	90.6	88.6	83.4
40	Dhaka Division	99.4	97.1	97.1	95.8	95.8	87.6	87.6	83.7	77.9
41	Bagerhat	98.2	97.4	97.4	96.8	96.8	90.8	90.8	90.3	86.8
42	Chuadanga	99.4	99	99	98.2	98.2	91.9	91.9	91.7	86.4
43	Jessore	100	98	98	97.6	97.6	91.7	91.7	89.7	85.7
44	Jhenaidah	99.7	99.4	99.4	99	99	91.3	91.3	87.6	81.8
45	Khulna	99.6	93.4	93.4	94.2	94.2	89.3	89.3	88.6	83.7
46	Khulna CC	98.3	95.1	95.1	92.6	92.6	85.4	85.4	78	72.5
47	Kushtia	100	99.4	99.4	99.6	99.6	95.2	95.2	96.5	92.6
48	Magura	98.9	94.3	94.3	95.1	95.1	88.8	88.8	90.2	84
49	Meherpur	100	97.9	97.9	97	97	88.4	88.4	89.2	82.2
50	Narail	99.2	97.7	97.7	96.9	96.9	90.2	90.2	83	78.8
51	Satkhira	99.6	96.2	96.2	95.7	95.7	90.7	90.7	87.6	80.9
52	Khulna Division	99.5	97.3	97.3	97	97	91	91	89.4	84.5
53	Jamalpur	99.3	98.9	98.9	97.2	97.2	88.2	88.2	79.8	74.5
54	Mymensingh	99.7	99.2	99.2	99.2	99.2	93.1	93.1	91.8	86.9
55	Netrokona	99.7	97.3	97.3	96.5	96.5	89.3	89.3	87.4	81.7
56	Sherpur	98.4	96.4	96.4	95.6	95.6	88.5	88.5	85.1	81
57	Mymensingh Divison	99.4	98.4	98.4	97.8	97.8	90.7	90.7	87.5	82.5
58	Bogra	99.8	98.7	98.7	97.8	97.8	93.6	93.6	89	86.5
59	Joypurhat	100	99.5	99.5	99.2	99.2	88.6	88.6	89.6	80.4
60	Natore	99	99	99	97.3	97.3	88	88	85.9	79.1
61	Naogaon	99.6	98.8	98.8	98.8	98.8	93.9	93.9	91.5	88
62	Chapai Nawabganj	100	99.2	99.2	98.2	98.2	90.5	90.5	89.9	84.3
63	Pabna	100	98.2	98.2	98.2	98.2	92	92	90.7	85.6
64	Rajshahi	100	98.4	98.4	97.6	97.6	92.5	92.5	88.7	84.8
65	Rajshahi CC	100	99.8	99.8	99.8	99.8	97.1	97.1	95.9	93
66	Sirajganj	98.3	97.5	97.5	96.4	96.4	91.4	91.4	86.9	83.8
67	Rajshahi Division	99.5	98.5	98.5	97.8	97.8	92	92	89.1	84.9
68	Dinajpur	100	97.9	97.9	97.7	97.7	91.4	91.4	91.9	85.9
69	Gaibandha	99.7	97.4	97.4	96.6	96.6	92.6	92.6	85.7	82
70	Kurigram	100	99.8	99.8	99.4	99.4	91.9	91.9	86.3	81.5
71	Lalmonirhat	100	98.5	98.5	98.2	98.2	91.8	91.8	88.8	83.4
72	Nilphamari	100	98.7	98.7	97.3	97.3	89.5	89.5	88.3	82.8
73	Panchagarh	100	96.3	96.3	96.9	96.9	88.9	88.9	91.4	83.7
74	Rangpur	99.5	98.3	98.3	98.2	98.2	90.2	90.2	86.2	80.8
75	Rangpur CC	100	98.2	98.2	95.2	95.2	87.9	87.9	81.2	76.6
76	Thakurgoan	99.8	96.8	96.8	94.3	94.3	84.9	84.9	88.7	80.6
77	Rangpur Division	99.9	98.1	98.1	97.5	97.5	90.5	90.5	88	82.5
78	Habiganj	98.6	97.1	97.1	96.6	96.6	91	91	87.6	84.4
79	Moulvi Bazar	99.6	98	98	97.8	97.8	92.4	92.4	87.7	83.6
80	Sunamganj	97.7	94.1	94.1	91.7	91.7	81.6	81.6	74.7	68.5
81	Sylhet	99.5	98.8	98.8	97.4	97.4	90.5	90.5	88.5	83.8
82	Sylhet CC	96.6	92.7	92.7	90.1	90.1	77.8	77.8	78.5	70
83	Sylhet Division	98.7	96.8	96.8	95.5	95.5	88.1	88.1	84	79.2
84	National	99.5	97.8	97.8	97	97	90.1	90.1	87.5	82.3
85	Urban	99.5	97.4	97.4	96.2	96.2	87.7	87.7	82.8	77.1
86	Rural	99.5	97.9	97.9	97.2	97.2	90.6	90.6	88.5	83.5
87	Dhaka CC Slum	98.8	93.9	93.9	93.2	93.2	82.3	82.3	74.5	67.5
88	Chittagong CC Slum	99.1	94.3	94.3	91.9	91.9	85	85	72.4	70.8

## Sheet: 2015-Valid
	Table: Valid Vaccination Coverage by Age of 12 Months by District and City Corporation (2015)
Sl.	District/CC	BCG	OPV1	Penta1	OPV2	Penta2	OPV3	Penta3	MR1	FVC
1	Barguna	100	96.8	96.8	97.3	97.3	97.3	97.3	94.1	90.9
2	Barisal	100	99	99	99	99	99.5	99.5	94.1	92.2
3	Barisal CC	100	91.2	91.2	92.4	92.4	95.2	95.2	90.4	83.6
4	Bhola	100	88.8	88.8	92.1	92.1	93.7	93.7	83.3	74.1
5	Jhalokati	100	97.8	97.8	96.7	96.7	97.8	97.8	93.4	90
6	Patuakhali	100	96.2	96.2	97.9	97.9	95.9	95.9	89.1	84.7
7	Perojpur	100	96.9	96.9	96.4	96.4	95.9	95.9	92.9	89.3
8	Barisal Division	100	95.5	95.5	96.4	96.4	96.6	96.6	90.6	86
9	Bandarban	94.3	86.1	86.1	90.6	90.6	90.6	90.6	85.3	79.3
10	Brahmanbaria	99.4	96	96	95.5	95.5	93.8	93.8	89.8	81.7
11	Chandpur	100	93.7	93.7	97.2	97.2	97.3	97.3	92.5	87.3
12	Chittagong	96.2	91.8	91.8	92.5	92.5	92.5	92.5	81.4	78
13	Chittagong CC	100	93.5	93.5	91.7	91.7	90.6	90.6	82.8	78.6
14	Comilla	99.3	90.8	90.8	93.9	93.9	91	91	85.9	82.7
15	Comilla CC	100	95.1	95.1	95.2	95.2	94.3	94.3	85.6	80
16	Cox’s Bazar	99.5	93.1	93.1	92.1	92.1	91.8	91.8	83.8	78
17	Feni	100	96.6	96.6	95.6	95.6	95.7	95.7	92.3	88.8
18	Khagrachari	100	93.7	93.7	95.4	95.4	96	96	87.9	82.6
19	Lakshmipur	100	94	94	98.4	98.4	96.8	96.8	87.8	82.7
20	Noakhali	99.5	94.2	94.2	96.6	96.6	96.1	96.1	86.2	83.5
21	Rangamati	98.1	94.1	94.1	93.3	93.3	91.3	91.3	84.2	78.8
22	Chittagong Division	98.9	93.3	93.3	94.5	94.5	93.6	93.6	86.1	81.6
23	Dhaka	99.5	93.6	93.6	89.2	89.2	90.5	90.5	84.2	75.8
24	DNCC	100	93.1	93.1	92.3	92.3	88.5	88.5	71.1	67.2
25	DSCC	100	90	90	90.6	90.6	90.6	90.6	84.6	81.3
26	Faridpur	100	92.7	92.7	92.7	92.7	92.9	92.9	86.8	82.5
27	Gazipur	99.5	92.7	92.7	93	93	92.6	92.6	83.1	78.9
28	Gazipur CC	99	94.1	94.1	94.6	94.6	91.7	91.7	82.6	77.5
29	Gopalganj	99	90.5	90.5	94.3	94.3	93.4	93.4	83.6	78.5
30	Kishoreganj	100	98.3	98.3	97.3	97.3	97.4	97.4	91.7	90.1
31	Madaripur	99	95.1	95.1	91.7	91.7	91.6	91.6	88.3	83.6
32	Manikganj	100	92.9	92.9	95.2	95.2	93	93	88	83.9
33	Munshiganj	99.5	93.4	93.4	94.1	94.1	93.1	93.1	89.6	83.5
34	Narayanganj	99	93.3	93.3	92.8	92.8	93.1	93.1	87.8	81.2
35	Narayanganj CC	97.4	87	87	90.4	90.4	87	87	77.3	69
36	Narsingdhi	99	94.9	94.9	93.9	93.9	93.1	93.1	82.5	80.9
37	Rajbari	100	95.7	95.7	97.3	97.3	96.8	96.8	91.7	85.8
38	Sariatpur	99.5	90	90	94.5	94.5	92.3	92.3	85.1	79.2
39	Tangail	99	92.8	92.8	94.6	94.6	94.2	94.2	90.7	86.6
40	Dhaka Division	99.4	93.3	93.3	93.7	93.7	92.6	92.6	86.1	81.1
41	Bagerhat	99	92.9	92.9	92.9	92.9	92.9	92.9	86	82.8
42	Chuadanga	100	94.3	94.3	95.4	95.4	92.9	92.9	91.9	85.5
43	Jessore	98.5	94.5	94.5	94.5	94.5	93.1	93.1	89.6	82.9
44	Jhenaidah	99	93.3	93.3	93.4	93.4	92.8	92.8	80.8	74.9
45	Khulna	99	94.4	94.4	92	92	94.6	94.6	89.6	84.9
46	Khulna CC	99	93	93	93.4	93.4	92	92	80.8	79.6
47	Kushtia	100	97.2	97.2	97.2	97.2	98.5	98.5	96	92.1
48	Magura	99	94.6	94.6	93.6	93.6	93.1	93.1	82.2	78.8
49	Meherpur	100	92.6	92.6	95.8	95.8	93.4	93.4	89.9	85.4
50	Narail	100	92.7	92.7	95.1	95.1	91.5	91.5	81.8	78.3
51	Satkhira	99.5	95.6	95.6	94.6	94.6	95.6	95.6	94.6	87.7
52	Khulna Division	99.3	94.4	94.4	94.3	94.3	94.1	94.1	88.8	83.6
53	Jamalpur	100	95.1	95.1	95.8	95.8	94.4	94.4	90.3	87.2
54	Mymensingh	99.5	93.4	93.4	94.5	94.5	92	92	91.1	84.3
55	Netrokona	98	89.5	89.5	94.4	94.4	91.8	91.8	83.9	76.7
56	Sherpur	99.5	92.2	92.2	94.4	94.4	94.6	94.6	86.5	81.3
57	Bogra	98.5	97	97	96.2	96.2	93.6	93.6	85.9	84.3
58	Joypurhat	100	93.7	93.7	96.4	96.4	98	98	93.3	88
59	Natore	100	97.1	97.1	96.5	96.5	96.8	96.8	90.2	86.1
60	Naogaon	100	94.7	94.7	95.5	95.5	94.2	94.2	92	85
61	Chapai Nawabganj	99	95.3	95.3	94.3	94.3	92.2	92.2	87.6	81.5
62	Pabna	100	99.4	99.4	97.7	97.7	98.9	98.9	94.4	92.1
63	Rajshahi	100	93.3	93.3	93.3	93.3	94.9	94.9	92.6	87.3
64	Rajshahi CC	100	100	100	100	100	99.4	99.4	91.2	91.2
65	Sirajganj	98.6	94.5	94.5	93.6	93.6	92.2	92.2	88.5	84.5
66	Rajshahi Division	99.4	95.9	95.9	95.5	95.5	94.9	94.9	90.2	86.1
67	Dinajpur	99.5	96.9	96.9	95.4	95.4	96.5	96.5	90.9	84.2
68	Gaibandha	99.5	93.5	93.5	95.2	95.2	92.8	92.8	87.7	84.7
69	Kurigram	100	96.4	96.4	96.9	96.9	94.4	94.4	91.5	84.8
70	Lalmonirhat	100	90.5	90.5	94.1	94.1	96.3	96.3	89	83.5
71	Nilphamari	100	95.5	95.5	95.5	95.5	95.5	95.5	93	89.8
72	Panchagarh	97.8	91.6	91.6	93.9	93.9	92.2	92.2	88.9	84.3
73	Rangpur	100	95.6	95.6	97.8	97.8	93.9	93.9	89.9	86
74	Rangpur CC	98.9	96	96	93.3	93.3	93.2	93.2	87.4	82.2
75	Thakurgoan	100	93.8	93.8	92.7	92.7	93.2	93.2	89.9	81.3
76	Rangpur Division	99.7	94.9	94.9	95.5	95.5	94.5	94.5	90.1	84.9
77	Habiganj	98.1	92.2	92.2	94.7	94.7	94.3	94.3	85.6	79
78	Moulvi Bazar	97.6	91.3	91.3	92.6	92.6	91.3	91.3	84.1	81.5
79	Sunamganj	95.6	86.9	86.9	90	90	88.5	88.5	70.4	64.7
80	Sylhet	99	92.3	92.3	93.9	93.9	92.5	92.5	89	82.6
81	Sylhet CC	99	89.8	89.8	91.4	91.4	87.2	87.2	80	70.2
82	Sylhet Division	97.7	90.7	90.7	92.7	92.7	91.4	91.4	82.6	76.9
83	National	99.3	93.9	93.9	94.5	94.5	93.6	93.6	87.4	82.5
84	Urban	99.2	94	94	94.7	94.7	94	94	88.4	83.5
85	Rural	99.4	93.3	93.3	93.4	93.4	91.8	91.8	83.3	78.4
86	Dhaka CC Slum	99	89.6	89.6	85.5	85.5	80.9	80.9	73.8	68.5
87	Chittagong CC Slum	99.3	96	96	94.4	94.4	92	92	76.4	71.8

## Sheet: 2014-Valid
	Table: Valid Vaccination Coverage by Age of 12 Months by District and City Corporation (2014)
Sl.	District/CC	BCG	OPV1	Penta1	OPV2	Penta2	OPV3	Penta3	MR	FVC
1	Barguna	100	96.4	93.9	95.4	93.5	94.8	94.1	91.8	86.6
2	Barisal	99.5	99.5	96.1	99.5	98.1	98.6	98.1	94.1	88.8
3	Barisal CC	100	94.8	92.2	93.6	91.6	87.6	90.3	80.8	77.9
4	Bhola	100	98.4	95.1	97.5	95.3	93.4	94.5	83.1	78.7
5	Jhalokati	100	96.7	89.4	94.3	93.6	88.6	91.9	81.4	76.4
6	Patuakhali	99	91.8	87.9	90.4	86	92.5	92.5	89.6	80.7
7	Perojpur	99.5	98.4	96.2	98.5	96.8	97.1	96	92.9	87.9
8	Barisal Division	99.7	96.7	93.1	95.7	93.7	93.5	94	87.8	82.6
9	Bandarban	98.6	91.4	90.3	90.6	89.5	90.1	90.7	81.3	79.6
10	Brahmanbaria	100	98.9	96.8	98.9	94.7	97.9	98.4	92.1	85.6
11	Chandpur	99.5	95.5	92.1	95	93.3	95.2	95.2	86.4	81.2
12	Chittagong	99.5	97.5	94.9	97	96	94	93.5	90	85.8
13	Chittagong CC	100	99.4	95.7	96.9	92.5	93.3	93.9	84.1	75.8
14	Comilla	99	94.4	90.9	92.8	91.7	91.3	91.3	83	78
15	Comilla CC	99	95.5	92	96.2	92.6	95.2	94.5	89.5	81.3
16	Cox’s Bazar	99	91	91	89.7	87.9	89.7	89.7	87.3	85.3
17	Feni	99.5	98.9	92.8	98.9	97.7	95.3	97.7	87.6	82.6
18	Khagrachari	99	93.7	89.9	94.7	92	92.1	92.6	86.9	80.7
19	Lakshmipur	98.6	90.1	85.3	89.6	89	86.1	88.5	84	79.5
20	Noakhali	96.7	92.5	88.9	91.9	91.3	90.2	90.2	81.4	77.1
21	Rangamati	95.2	94.7	93	93.7	93.2	91.3	90.1	82.6	79.2
22	Chittagong Division	98.8	94.9	91.9	94.3	92.5	92.5	92.8	85.9	81
23	Dhaka	98.6	92.9	89.2	93.6	88.4	90.2	91.7	89	81.2
24	DNCC	98.9	96.9	82.8	95.5	92.8	89.4	95.5	85.2	74.1
25	DSCC	100	97.5	90.8	97.5	93.3	92.4	95.7	81.5	74.2
26	Faridpur	99	96	94.7	93.9	93.9	92	90.8	82.2	79.5
27	Gazipur	99.5	92.7	92.1	91.4	89.4	87.9	89.2	79.9	78.4
28	Gazipur CC	100	96.7	91.8	94.6	91	93.1	92.4	79.8	70.2
29	Gopalganj	100	90.7	88	91	88.3	88	88.7	88.5	83.3
30	Kishoreganj	99	92.1	89.8	92.7	92.1	90	90	88.3	85.8
31	Madaripur	99.5	97.7	92.2	96.6	93.5	94.4	96.2	88.5	81.7
32	Manikganj	99.5	96.9	94.3	98.2	96.9	97.1	97.1	85.2	81.7
33	Munshiganj	100	97.5	97.5	96.5	94.7	96.1	94.2	90.6	86.6
34	Narayanganj	99.5	94.5	94.5	94	90.8	91	89.7	85.4	80.4
35	Narayanganj CC	99	97.8	95.9	96.3	93.8	92	91.4	82.2	77
36	Narsingdhi	97.6	95.9	93	95.5	94.4	88.8	89.9	74.5	71.6
37	Rajbari	100	97.7	97.7	97.8	94.9	98.9	98.4	89.3	85.7
38	Sariatpur	99.5	94.7	91.8	93.2	91.5	90.6	90.6	81	76.3
39	Tangail	97.6	94	92.7	94.8	92.9	93.3	91.4	87.6	82.4
40	Dhaka Division	99.3	95.7	92.6	95.2	93.1	92.1	92.5	84.4	79.4
41	Bagerhat	100	97.4	95.9	96.9	96.4	95	91.4	88.3	82.4
42	Chuadanga	100	98.3	94.1	97.9	95.5	95.1	95.7	88.3	82.2
43	Jessore	100	96.3	94.2	96.3	93.6	95.8	95.3	89.3	83.7
44	Jhenaidah	100	98	94.4	98	97.4	96	95.5	92.1	87.4
45	Khulna	98.6	95.1	94.6	95.2	94.1	95.2	94.1	91.6	88.6
46	Khulna CC	100	94	92	92.9	91.6	87.2	88.5	80.1	77.2
47	Kushtia	100	97.8	88.2	96.8	95.2	92.6	95.2	88.4	79.5
48	Magura	99.5	97.5	92.7	95	95	93	90.9	84.9	79.9
49	Meherpur	99.5	95.8	93.3	95.5	93	93.8	93.8	90.1	84.9
50	Narail	100	94.6	91.4	93.1	93.1	91.1	91.1	80	76.5
51	Satkhira	98	93.7	89.4	93.2	92.7	90.2	91.3	82.9	78.9
52	Khulna Division	99.6	96.3	92.7	95.5	94.4	93.2	93	86.9	81.9
53	Jamalpur	99.5	98.9	94.8	98.5	96.1	95.1	94	84.6	76.9
54	Mymensingh	100	97.4	95.8	96.9	95.3	94.4	95	88.9	86.3
55	Netrokona	98.6	96	90	96.1	95.5	88.5	90.9	80.6	75.8
56	Sherpur	99	94.9	92.4	93.1	92.4	90	89.4	77.7	73.8
57	Bogra	99	98.5	95.8	97.5	95.3	95.4	95.4	90.2	85.3
58	Joypurhat	100	99	95.9	98.5	97	97	96.5	93.4	88.3
59	Natore	100	97.2	96.1	97.2	94.9	96.7	96.7	89.5	86.1
60	Naogaon	100	97.8	91.8	97.3	95.7	94.1	96.3	91	85.4
61	Chapai Nawabganj	100	97.4	96.3	95.9	94.2	93.5	93.5	89.5	86.6
62	Pabna	99	95.6	92.7	96.2	93.3	96.3	96.3	92.1	86.1
63	Rajshahi	100	96.7	96.1	96.7	93.3	96.2	95.6	95.6	91
64	Rajshahi CC	100	99.4	95.5	99.4	98.3	97.2	98.3	94.5	90
65	Sirajganj	99	94.6	93.5	94.1	91.9	92.6	91.4	90.1	84.8
66	Rajshahi Division	99.7	97.4	94.9	97	94.9	95.4	95.6	91.8	87
67	Dinajpur	100	98.9	95.7	98.4	97.3	95.8	95.8	87.3	83
68	Gaibandha	100	90.7	90.7	89.7	88.1	86.8	87.3	81.9	80.8
69	Kurigram	100	98	91.3	98.5	95.4	96	94.4	88.9	77.4
70	Lalmonirhat	100	97.1	94.1	95.6	93.7	95.1	94.1	86.7	81.1
71	Nilphamari	100	98.5	94.9	98	97.5	96	97.5	90.1	87.5
72	Panchagarh	100	95.9	94.2	95.9	93	94.3	95.4	86.4	82.8
73	Rangpur	99.5	97	94.4	97	94.9	94.1	95.1	88.1	84.4
74	Rangpur CC	100	98.3	93.8	97.8	96.1	95.1	96.3	80	74.7
75	Thakurgoan	100	95.7	92	95.2	92.6	93.2	94.3	87.4	81.8
76	Rangpur Division	99.9	96.7	93.4	96.3	94.3	94.1	94.5	86.4	81.5
77	Habiganj	98.1	93.5	90.1	95.2	94.6	91.6	90.5	85.4	81.2
78	Moulvi Bazar	98.1	92.4	89.3	92.9	92.4	88.5	89.6	80.3	74.9
79	Sunamganj	96.7	89.3	86	84.8	84.8	82.6	82.6	82.1	79.4
80	Sylhet	97.6	92.4	91.3	89.6	88.4	85.8	85.8	80.8	78.5
81	Sylhet CC	96.7	89.5	88.8	89.1	87.1	86.3	87	81.9	79.7
82	Sylhet Division	97.4	91.5	89.1	90.4	89.6	87	87.1	82.1	78.6
83	National	99.2	95.8	92.6	95.1	93.3	92.7	93	86.6	81.6
84	Urban	99.3	96.4	92.1	95.5	93.3	92.3	93.5	84.7	78.8
85	Rural	99.2	95.6	92.7	95.1	93.3	92.9	92.9	87.1	82.3
86	Dhaka CC Slum	99	95.1	89.2	89.5	89.5	84.3	85.9	76.5	71.5
87	Chittagong CC Slum	97.6	93.9	87.5	86.8	84.7	79	82.4	68.3	62.1

## Sheet: 2019-Crude
Table : Crude Vaccination Coverage by Age of 23 Months by District and City Corporation (2019)
Sl.	District/CC	BCG	Penta-1	OPV-1	PCV-1	Penta-2	OPV-2	PCV-2	Penta-3	OPV-3	PCV-3	MR-1	FVC
1	Barguna	99.5	99.5	99.5	99.5	99.4	99.4	99.4	99.1	99.1	99.1	96.5	96.5
2	Barisal	100	100	100	100	99.8	99.8	99.8	99.6	99.6	99.2	99.6	99.2
3	Barisal CC	100	100	100	100	99.6	99.6	99.6	99.1	99.1	98.1	94.1	93.3
4	Bhola	100	100	100	100	100	100	100	99.8	99.8	99.8	99.7	99.5
5	Jhalokati	100	100	100	100	99.6	99.6	99.6	99.2	99.2	99	97.8	97.4
6	Patuakhali	100	100	100	100	100	100	100	99.7	99.7	99.5	98.4	98.3
7	Perojpur	100	100	100	100	100	100	100	99.8	99.8	99.7	99.2	99.2
8	Barisal Division	100	99.9	99.9	99.9	99.8	99.8	99.8	99.6	99.6	99.4	98.7	98.5
9	Bandarban	100	96.9	96.9	96.9	95.9	95.9	95.9	95.7	95.7	94.9	89.1	88.7
10	Brahmanbaria	100	100	100	100	100	100	100	99.5	99.5	99.2	98.2	97.7
11	Chandpur	100	99.6	99.6	99.6	99.6	99.6	99.6	99.6	99.6	98.9	96.4	95.9
12	Chittagong	100	99.2	99.2	99.2	99	99	99	98.5	98.5	98.9	98.4	97.7
13	Chittagong CC	99.5	99.2	99.2	99.2	98.5	98.5	98.5	96	96	96.2	90.1	89
14	Comilla	99.8	98.7	98.7	98.7	98.7	98.7	98.7	98.7	98.7	98.4	97.2	96.8
15	Comilla CC	95.7	95.7	95.7	95.7	95.7	95.7	95.7	94.9	94.9	94.8	92.6	92.2
16	Cox’s Bazar	99.8	99.8	99.8	99.8	99	99	99	98.6	98.6	98.5	95.3	95.1
17	Feni	100	100	100	100	99.7	99.7	99.7	99.1	99.1	98.7	97.1	96.6
18	Khagrachari	100	100	100	100	99	99	99	97.5	97.5	97	91.7	91.2
19	Lakshmipur	100	100	100	100	100	100	100	100	100	99.3	96	95.6
20	Rangamati	98.9	98.9	98.9	98.9	98.5	98.5	98.5	96.9	96.9	96.5	93.2	92
21	Noakhali	99.2	99.2	99.2	99.2	98.8	98.8	98.8	98	98	97.6	96.4	96.1
22	Chittagong Division	99.1	99.1	99.1	99.1	98.9	98.9	98.9	98.3	98.3	98.1	96	95.5
23	Dhaka	100	100	100	100	99.8	99.8	99.8	99.6	99.6	98.9	97.2	96.8
24	DNCC	100	100	100	100	100	100	100	98.9	98.9	98.7	96.1	95.6
25	DSCC	100	99.6	99.6	99.6	99.1	99.1	99.1	97.3	97.3	96.8	91.9	91.5
26	Faridpur	100	99.6	99.6	99.6	98.9	98.9	98.9	98.3	98.3	97.4	92.6	92
27	Gazipur	100	99.7	99.7	99.7	99.4	99.4	99.4	98.2	98.2	97.9	95.2	94.7
28	Gazipur CC	100	100	100	100	99.6	99.6	99.6	97.1	97.1	97.1	88.4	88.1
29	Gopalganj	100	100	100	100	99.8	99.8	99.8	99.3	99.3	97.8	96.2	94.8
30	Kishoreganj	100	100	100	100	99.4	99.4	99.4	97.8	97.8	97.4	97.2	96.1
31	Madaripur	100	100	100	100	99.5	99.5	99.5	98.9	98.9	98.9	97.3	97.1
32	Manikganj	100	100	100	100	100	100	100	99.3	99.3	98.9	95.6	95.2
33	Munshiganj	100	100	100	100	99.6	99.6	99.6	99.4	99.4	98.5	97.2	96.7
34	Narayanganj	100	100	100	100	99.8	99.8	99.8	98.2	98.2	97.5	94	93.3
35	Narayanganj CC	100	99.7	99.7	99.7	97.8	97.8	97.8	96.9	96.9	96.3	93.3	92.9
36	Narsingdhi	100	100	100	100	100	100	100	99.5	99.5	99.8	98.1	98
37	Rajbari	100	100	100	100	100	100	100	99.7	99.7	99.5	95.7	95.5
38	Sariatpur	100	100	100	100	100	100	100	99.7	99.7	99.3	98.6	98.3
39	Tangail	100	100	100	100	98.6	98.6	98.6	97.3	97.3	96.5	93.6	93
40	Dhaka Division	100	99.9	99.9	99.9	99.5	99.5	99.5	98.5	98.5	98	95.2	94.7
41	Bagerhat	99.8	99.8	99.8	99.8	98.3	98.3	98.3	97.5	97.5	97	94	93
42	Chuadanga	100	100	100	100	100	100	100	99.1	99.1	98.4	96.8	96.1
43	Jessore	100	100	100	100	99.5	99.5	99.5	98.9	98.9	97	96	94.3
44	Jhenaidah	100	100	100	100	100	100	100	99.3	99.3	98.7	97.4	96.6
45	Khulna	99.2	99.2	99.2	99.2	98.9	98.9	98.9	98.4	98.4	97.7	98.2	97.3
46	Khulna CC	99.1	99.1	99.1	99.1	98.4	98.4	98.4	96.9	96.9	96.7	93.8	93.6
47	Kushtia	100	99.8	99.8	99.8	99.3	99.3	99.3	99	99	98.8	98.4	98.1
48	Magura	100	100	100	100	99.8	99.8	99.8	99.6	99.6	98.5	95	93.5
49	Meherpur	99.4	99.2	99.2	99.2	98.3	98.3	98.3	98.1	98.1	97.7	95.8	95.6
50	Narail	98.6	98.6	98.6	98.6	98.1	98.1	98.1	97.7	97.7	97	93.4	92.6
51	Satkhira	99.8	99.8	99.8	99.8	99.6	99.6	99.6	98.8	98.8	98.8	96.7	96.3
52	Khulna Division	99.7	99.7	99.7	99.7	99.2	99.2	99.2	98.6	98.6	97.9	96.4	95.6
53	Jamalpur	100	100	100	100	99	99	99	98.1	98.1	97.6	94.5	93.9
54	Mymensingh	100	100	100	100	99.9	99.9	99.9	98.6	98.6	97.6	91.9	91.1
55	Mymensingh CC	100	100	100	100	99.5	99.5	99.5	98.7	98.7	99	96.3	96.1
56	Netrokona	100	99.6	99.6	99.6	98.8	98.8	98.8	98.1	98.1	98.1	94.9	94.5
57	Sherpur	100	99.8	99.8	99.8	99.4	99.4	99.4	99	99	98.3	95	94.1
58	Mymensingh Divison	100	99.9	99.9	99.9	99.4	99.4	99.4	98.4	98.4	97.8	93.6	92.9
59	Bogra	100	100	100	100	99.6	99.6	99.6	99.6	99.6	99.4	97.9	97.7
60	Joypurhat	100	100	100	100	99.8	99.8	99.8	99.8	99.8	99.8	99.4	99.4
61	Natore	100	100	100	100	99.4	99.4	99.4	98.5	98.5	97.9	96.5	95.9
62	Naogaon	100	100	100	100	99.2	99.2	99.2	98.6	98.6	98.3	95.6	95.3
63	Chapai Nawabganj	100	100	100	100	100	100	100	99.3	99.3	98.9	95.5	95.1
64	Pabna	99.9	99.9	99.9	99.9	99.5	99.5	99.5	99.2	99.2	99	96.6	96.6
65	Rajshahi	100	100	100	100	100	100	100	99.5	99.5	98.4	95.9	94.9
66	Rajshahi CC	100	100	100	100	100	100	100	99.8	99.8	99.8	99.8	99.8
67	Sirajganj	99.5	99.5	99.5	99.5	98.9	98.9	98.9	98.9	98.9	98.9	94.3	94.3
68	Rajshahi Division	99.9	99.9	99.9	99.9	99.5	99.5	99.5	99.2	99.2	98.8	96.3	96
69	Dinajpur	100	100	100	100	99.7	99.7	99.7	98.5	98.5	98.3	97.6	97.2
70	Gaibandha	100	100	100	100	99.6	99.6	99.6	98.1	98.1	98.1	93.4	93.4
71	Kurigram	100	100	100	100	99.4	99.4	99.4	99	99	98.2	95.8	95.3
72	Lalmonirhat	100	100	100	100	100	100	100	99.6	99.6	99.2	95.2	94.9
73	Nilphamari	100	100	100	100	100	100	100	99.8	99.8	97.6	96.2	94.3
74	Panchagarh	100	100	100	100	100	100	100	100	100	99.8	99.6	99.5
75	Rangpur	100	100	100	100	99	99	99	98.1	98.1	97.7	93	92.8
76	Rangpur CC	100	99.8	99.8	99.8	99.8	99.8	99.8	98.8	98.8	98.4	93.3	92.7
77	Thakurgoan	100	100	100	100	99.6	99.6	99.6	98.4	98.4	98.3	97.4	96.8
78	Rangpur Division	100	100	100	100	99.6	99.6	99.6	98.7	98.7	98.2	95.7	95.2
79	Habiganj	98.9	98.9	98.9	98.9	98.5	98.5	98.5	98.2	98.2	97.8	95.9	95.5
80	Moulvi Bazar	100	100	100	100	100	100	100	99.8	99.8	99.6	99.2	98.8
81	Sunamganj	98.9	98.8	98.8	98.8	98.6	98.6	98.6	98	98	96.2	94.2	92.5
82	Sylhet	100	100	100	100	100	100	100	99.9	99.9	99.9	99.5	99.5
83	Sylhet CC	97.9	97.9	97.9	97.9	96.7	96.7	96.7	94.8	94.8	94.4	88.3	87.6
84	Sylhet Division	99.3	99.3	99.3	99.3	99.1	99.1	99.1	98.7	98.7	98	96.5	95.8
85	National	99.7	99.7	99.7	99.7	99.3	99.3	99.3	98.7	98.7	98.2	95.9	95.3
86	Urban	99.8	99.4	99.4	99.4	98.8	98.8	98.8	97.7	97.7	97.2	93.9	93.3
87	Rural	99.8	99.8	99.8	99.8	99.5	99.5	99.5	98.9	98.9	98.5	96.4	95.9
88	DNCC Slum	100	100	99.8	99.8	99.8	99.1	99.1	98.8	95.1	95.1	94.3	86.3
89	DSCC Slum	99.7	99.7	99.1	99.1	99.1	97	97	96.8	94.3	94.3	94.3	88.2
90	Chittagong CC Slum	100	100	100	100	100	99.2	99.2	98.9	97.4	97.4	97.6	92.5

## Sheet: 2016-Crude
Table : Crude Vaccination Coverage by Age of 23 Months by District and City Corporation (2016)
Sl.	District/CC	BCG	OPV1	Penta1	OPV2	Penta2	OPV3	Penta3	MR1	FVC
1	Barguna	99.7	99.7	99.7	99.5	99.5	99.5	99.5	97.7	97.5
2	Barisal	99.7	99.7	99.7	99.7	99.7	99.7	99.7	99.7	99.6
3	Barisal CC	99.8	99.5	99.5	98.5	98.5	98.1	98.1	94.3	94.3
4	Bhola	99.8	99.8	99.8	99.8	99.8	99.8	99.8	99.8	99.8
5	Jhalokati	99.8	99.5	99.5	99.3	99.3	98.8	98.8	97	97
6	Patuakhali	99.5	99.5	99.5	98.3	98.3	97.8	97.8	94.2	94
7	Perojpur	99.7	99.7	99.7	99.7	99.7	98.9	98.9	97.9	97.9
8	Barisal Division	99.7	99.7	99.7	99.4	99.4	99.2	99.2	97.9	97.8
9	Bandarban	99	98.7	98.7	97.7	97.7	97.3	97.3	94.1	94.1
10	Brahmanbaria	100	100	100	100	100	99.7	99.7	98.1	97.9
11	Chandpur	100	100	100	100	100	100	100	99.2	99.2
12	Chittagong	100	100	100	99.8	99.8	99.8	99.8	99.4	99.4
13	Chittagong CC	99.1	98.7	98.7	97.9	97.9	96.8	96.8	93.3	93.3
14	Comilla	100	100	100	99.2	99.2	98.7	98.7	96.5	95.8
15	Comilla CC	99.6	99.6	99.6	99.6	99.6	98.8	98.8	97.8	97.5
16	Cox’s Bazar	100	99.8	99.8	99.8	99.8	99.1	99.1	97.2	96.7
17	Feni	100	100	100	99.8	99.8	99.1	99.1	95.6	95.6
18	Khagrachari	99.6	99.6	99.6	99.3	99.3	98.7	98.7	94.5	94.5
19	Lakshmipur	99.2	98.8	98.8	98.6	98.6	98.4	98.4	97.1	97.1
20	Noakhali	98.5	98.5	98.5	98.3	98.3	96.8	96.8	94.6	94.6
21	Rangamati	98	98	98	97.5	97.5	96.1	96.1	94	94
22	Chittagong Division	99.6	99.5	99.5	99.2	99.2	98.7	98.7	96.8	96.7
23	Dhaka	97.8	97.6	97.6	94.6	94.6	92	92	87.5	87.5
24	DNCC	99.8	99.4	99.4	98.6	98.6	97.6	97.6	90.2	90.2
25	DSCC	99.6	99.4	99.4	97.9	97.9	96.6	96.6	91.8	91.8
26	Faridpur	99.6	99.6	99.6	99.6	99.6	99	99	96.8	96.3
27	Gazipur	100	100	100	99.6	99.6	98.7	98.7	96.1	96.1
28	Gazipur CC	99.7	99.7	99.7	99	99	98	98	93.5	93.5
29	Gopalganj	99.3	99.1	99.1	98.6	98.6	96.8	96.8	92	91.3
30	Kishoreganj	99.5	99.5	99.5	99.2	99.2	98	98	95.5	95.5
31	Madaripur	100	100	100	99.2	99.2	98.3	98.3	94.4	93.9
32	Manikganj	100	100	100	99.8	99.8	99.8	99.8	99.1	98.7
33	Munshiganj	100	100	100	100	100	99.5	99.5	98.1	97.9
34	Narayanganj	99.4	99.4	99.4	99	99	98.1	98.1	94.6	94.1
35	Narayanganj CC	99.4	98.8	98.8	98	98	96.9	96.9	94.7	94.6
36	Narsingdhi	99.8	99.4	99.4	98.9	98.9	97.2	97.2	94.2	94.2
37	Rajbari	100	100	100	99.7	99.7	98.4	98.4	96.6	96.4
38	Sariatpur	99.8	99.8	99.8	99.8	99.8	99.8	99.8	98.8	98.8
39	Tangail	99.2	99.2	99.2	98.5	98.5	96.9	96.9	94	93.6
40	Dhaka Division	99.4	99.2	99.2	98.3	98.3	97	97	93.3	93.2
41	Bagerhat	98.2	98.2	98.2	97.9	97.9	96.3	96.3	94.8	94.8
42	Chuadanga	99.4	99.4	99.4	98.6	98.6	98.2	98.2	96.3	96.3
43	Jessore	100	99.4	99.4	99.1	99.1	98	98	94.9	94.9
44	Jhenaidah	99.7	99.7	99.7	99.4	99.4	99	99	96.9	96.9
45	Khulna	99.6	99.3	99.3	99.3	99.3	98.6	98.6	96.2	95.6
46	Khulna CC	98.3	97.9	97.9	95.6	95.6	94	94	88.9	88.3
47	Kushtia	100	100	100	100	100	99.8	99.8	99.8	99.6
48	Magura	98.9	98.9	98.9	98.8	98.8	98.3	98.3	97.2	97
49	Meherpur	100	99.8	99.8	99.1	99.1	98.5	98.5	96.4	96
50	Narail	99.2	99	99	98.4	98.4	96.5	96.5	91.5	91.5
51	Satkhira	99.6	99.6	99.6	99.6	99.6	98.6	98.6	97.2	95
52	Khulna Division	99.5	99.3	99.3	99	99	98.2	98.2	96.1	95.7
53	Jamalpur	99.3	99.3	99.3	98.1	98.1	96.9	96.9	89	88.8
54	Mymensingh	99.7	99.4	99.4	99.4	99.4	98.9	98.9	97.1	96.9
55	Netrokona	99.7	99.4	99.4	98.8	98.8	98.2	98.2	96.2	95.5
56	Sherpur	98.4	98.4	98.4	97.8	97.8	96.3	96.3	92	92
57	Mymensingh Divison	99.4	99.3	99.3	98.8	98.8	98	98	94.5	94.2
58	Bogra	99.8	99.8	99.8	98.8	98.8	98.4	98.4	96.5	96.5
59	Joypurhat	100	100	100	100	100	99.6	99.6	98.6	98.3
60	Natore	99	99	99	97.7	97.7	96.7	96.7	93.5	93.5
61	Naogaon	99.6	99.4	99.4	99.2	99.2	98.8	98.8	96.7	96.7
62	Chapai Nawabganj	100	99.8	99.8	98.8	98.8	98.1	98.1	94.7	94.3
63	Pabna	100	100	100	99.7	99.7	98.8	98.8	97.3	96.6
64	Rajshahi	100	99.1	99.1	98.8	98.8	98.6	98.6	97.1	97.1
65	Rajshahi CC	100	100	100	100	100	100	100	99.4	99.2
66	Sirajganj	98.3	98.3	98.3	97.1	97.1	96.1	96.1	93.5	93.5
67	Rajshahi Division	99.5	99.4	99.4	98.7	98.7	98	98	95.9	95.8
68	Dinajpur	100	99.7	99.7	99.5	99.5	98.9	98.9	96.8	96.8
69	Gaibandha	99.7	99.2	99.2	98.5	98.5	97.8	97.8	91.7	91.7
70	Kurigram	100	100	100	99.8	99.8	99.3	99.3	97.6	97.6
71	Lalmonirhat	100	99.2	99.2	98.7	98.7	98.7	98.7	95.4	95.4
72	Nilphamari	100	100	100	98.9	98.9	98.2	98.2	95.8	95.6
73	Panchagarh	100	100	100	100	100	99.8	99.8	99.1	97.3
74	Rangpur	99.5	99.3	99.3	99.3	99.3	98.4	98.4	94.1	94.1
75	Rangpur CC	100	99.6	99.6	97.8	97.8	96.3	96.3	93.1	93.1
76	Thakurgoan	99.8	99.6	99.6	99.4	99.4	99.2	99.2	97.7	97.6
77	Rangpur Division	99.9	99.6	99.6	99.2	99.2	98.6	98.6	95.6	95.5
78	Habiganj	98.6	98.1	98.1	97.6	97.6	96.1	96.1	94.5	94.5
79	Moulvi Bazar	99.6	99.6	99.6	99.2	99.2	97.9	97.9	96.3	96.3
80	Sunamganj	97.7	94.7	94.7	93.4	93.4	91.7	91.7	88.9	88.9
81	Sylhet	99.5	99.5	99.5	98.4	98.4	96.9	96.9	95.1	94.9
82	Sylhet CC	96.6	95.3	95.3	94	94	91.2	91.2	86.9	86.9
83	Sylhet Division	98.7	97.7	97.7	96.9	96.9	95.3	95.3	93.2	93.1
84	National	99.5	99.3	99.3	98.7	98.7	97.9	97.9	95.3	95.1
85	Urban	99.5	99.3	99.3	98.4	98.4	97.3	97.3	93.1	93
86	Rural	99.5	99.3	99.3	98.8	98.8	98.1	98.1	95.9	95.7
87	Dhaka CC Slum	98.8	98.2	98.2	97.2	97.2	94.7	94.7	90.3	90.3
88	Chittagong CC Slum	99.1	98.8	98.8	97.2	97.2	93.6	93.6	87.6	87.6

## Sheet: 2015-Crude
Table : Crude Vaccination Coverage by Age of 23 Months by District and City Corporation (2015)
Sl.	District/CC	BCG	OPV1	Penta1	OPV2	Penta2	OPV3	Penta3	MR1	FVC
1	Barguna	100	100	100	100	100	100	100	100	100
2	Barisal	100	100	100	100	100	100	100	100	100
3	Barisal CC	100	100	100	99.5	99.5	99.5	99.5	99	99
4	Bhola	100	100	100	99.5	99.5	99	99	95.7	95.7
5	Jhalokati	100	100	100	99.5	99.5	99.5	99.5	99.5	99.5
6	Patuakhali	100	100	100	99.5	99.5	98.1	98.1	96.2	96.2
7	Perojpur	100	100	100	100	100	99.5	99.5	98.6	98.6
8	Barisal Division	100	100	100	99.8	99.8	99.3	99.3	98.1	98.1
9	Bandarban	94.3	94.3	94.3	92.4	92.4	92.4	92.4	90	90
10	Brahmanbaria	100	100	100	99.5	99.5	99.5	99.5	96.7	96.7
11	Chandpur	100	100	100	99.5	99.5	99	99	97.1	97.1
12	Chittagong	96.2	96.2	96.2	95.2	95.2	95.2	95.2	91.9	91.9
13	Chittagong CC	100	100	100	96.2	96.2	93.8	93.8	91.9	91.4
14	Comilla	100	100	100	99.5	99.5	98.1	98.1	94.8	94.8
15	Comilla CC	100	100	100	99.5	99.5	98.1	98.1	96.2	96.2
16	Cox’s Bazar	99.5	99.5	99.5	97.1	97.1	96.2	96.2	91.4	91.4
17	Feni	100	100	100	99	99	98.6	98.6	95.7	95.7
18	Khagrachari	100	99.5	99.5	98.6	98.6	97.6	97.6	94.8	94.3
19	Lakshmipur	100	100	100	99	99	98.6	98.6	93.8	92.9
20	Noakhali	99.5	99.5	99.5	98.6	98.6	98.1	98.1	91.4	91.4
21	Rangamati	98.1	98.1	98.1	96.7	96.7	95.2	95.2	93.3	92.4
22	Chittagong Division	99.1	99.1	99.1	98	98	97.2	97.2	93.7	93.6
23	Dhaka	99.5	99.5	99.5	98.1	98.1	97.1	97.1	91.9	91.9
24	DNCC	100	100	100	97.6	97.6	93.8	93.8	86.2	84.8
25	DSCC	100	100	100	97.6	97.6	96.7	96.7	94.3	93.8
26	Faridpur	100	100	100	97.1	97.1	95.2	95.2	91.9	91.9
27	Gazipur	99.5	99.5	99.5	98.1	98.1	97.1	97.1	94.8	94.8
28	Gazipur CC	99	99	99	98.1	98.1	96.7	96.7	91.9	91.4
29	Gopalganj	99.5	99	99	99	99	97.6	97.6	93.3	93.3
30	Jamalpur	100	99.5	99.5	98.6	98.6	97.1	97.1	94.3	92.9
31	Kishoreganj	100	100	100	99.5	99.5	99	99	95.7	95.7
32	Madaripur	99	99	99	97.6	97.6	96.2	96.2	95.7	95.7
33	Manikganj	100	100	100	99	99	98.6	98.6	95.2	95.2
34	Munshiganj	99.5	99.5	99.5	99	99	98.6	98.6	96.2	95.2
35	Mymensingh	99.5	99	99	98.6	98.6	96.7	96.7	94.3	93.8
36	Narayanganj	99	99	99	97.1	97.1	95.2	95.2	91.4	90.5
37	Narayanganj CC	98.1	98.1	98.1	96.7	96.7	93.3	93.3	85.7	85.2
38	Narsingdhi	99	99	99	98.1	98.1	96.7	96.7	94.3	93.8
39	Netrokona	98.6	98.6	98.6	97.6	97.6	96.7	96.7	94.8	94.8
40	Rajbari	100	100	100	100	100	100	100	97.6	97.6
41	Sariatpur	99.5	99.5	99.5	99	99	98.1	98.1	97.6	97.6
42	Sherpur	99.5	99.5	99.5	99.5	99.5	98.6	98.6	93.8	93.3
43	Tangail	99	98.6	98.6	98.1	98.1	97.1	97.1	94.8	94.3
44	Dhaka Division	99.5	99.4	99.4	98.2	98.2	96.8	96.8	93.3	92.9
45	Bagerhat	99.5	99.5	99.5	99.5	99.5	99	99	96.2	96.2
46	Chuadanga	100	100	100	99.5	99.5	97.6	97.6	97.1	97.1
47	Jessore	99	99	99	98.1	98.1	97.1	97.1	95.7	95.2
48	Jhenaidah	99	99	99	98.6	98.6	98.1	98.1	94.3	94.3
49	Khulna	99	98.6	98.6	97.1	97.1	96.7	96.7	93.8	93.8
50	Khulna CC	99	98.6	98.6	97.1	97.1	95.7	95.7	89.5	89.5
51	Kushtia	100	100	100	100	100	99	99	97.1	97.1
52	Magura	99.5	99.5	99.5	99	99	98.6	98.6	92.9	92.9
53	Meherpur	100	100	100	99.5	99.5	97.6	97.6	94.3	94.3
54	Narail	100	100	100	99	99	96.7	96.7	90.5	90.5
55	Satkhira	99.5	99.5	99.5	99	99	98.6	98.6	98.1	98.1
56	Khulna Division	99.5	99.4	99.4	98.8	98.8	97.9	97.9	95.2	95.2
57	Bogra	99	98.1	98.1	96.2	96.2	94.8	94.8	91	91
58	Joypurhat	100	100	100	99.5	99.5	99	99	98.6	98.6
59	Natore	100	100	100	100	100	98.6	98.6	96.7	96.7
60	Naogaon	100	100	100	99	99	97.1	97.1	95.7	94.8
61	Chapai Nawabganj	99	99	99	98.6	98.6	97.6	97.6	94.8	94.8
62	Pabna	100	100	100	100	100	99.5	99.5	99	99
63	Rajshahi	100	100	100	99.5	99.5	99.5	99.5	99	99
64	Rajshahi CC	100	100	100	100	100	100	100	97.6	97.6
65	Sirajganj	98.6	98.6	98.6	97.6	97.6	96.2	96.2	91.4	90.5
66	Rajshahi Division	99.5	99.3	99.3	98.6	98.6	97.5	97.5	95.2	94.9
67	Dinajpur	99.5	99.5	99.5	99	99	99	99	97.6	97.6
68	Gaibandha	99.5	99	99	98.6	98.6	96.2	96.2	92.9	92.9
69	Kurigram	100	100	100	100	100	99.5	99.5	96.2	96.2
70	Lalmonirhat	100	100	100	100	100	99.5	99.5	99.5	99.5
71	Nilphamari	100	100	100	100	100	100	100	98.6	98.6
72	Panchagarh	100	100	100	99.5	99.5	99.5	99.5	98.1	97.6
73	Rangpur	100	100	100	100	100	96.7	96.7	94.3	94.3
74	Rangpur CC	99.5	99	99	98.1	98.1	96.2	96.2	93.8	93.3
75	Thakurgoan	100	100	100	100	100	99.5	99.5	99	99
76	Rangpur Division	99.8	99.7	99.7	99.5	99.5	98.5	98.5	96.5	96.5
77	Habiganj	98.1	97.6	97.6	97.1	97.1	96.7	96.7	95.2	95.2
78	Moulvi Bazar	97.6	96.7	96.7	94.8	94.8	92.9	92.9	90	90
79	Sunamganj	96.2	96.2	96.2	94.3	94.3	93.3	93.3	89	88.1
80	Sylhet	99	99	99	98.6	98.6	97.1	97.1	94.8	94.8
81	Sylhet CC	99	98.1	98.1	96.2	96.2	94.8	94.8	91.4	90.5
82	Sylhet Division	97.9	97.5	97.5	96.4	96.4	95.1	95.1	92.4	92.1
83	National	99.4	99.3	99.3	98.4	98.4	97.3	97.3	94.4	94.2
84	Urban	99.4	99.3	99.3	98.5	98.5	97.6	97.6	94.9	94.8
85	Rural	99.4	99.3	99.3	97.7	97.7	96	96	92.3	91.7
86	Dhaka CC Slum	99	97.6	97.6	92.9	92.9	88.1	88.1	81.4	81.4
87	Chittagong CC Slum	100	100	100	99	99	96.7	96.7	87.6	87.6

## Sheet: 2014-Crude
Table : Crude Vaccination Coverage by Age of 23 Months by District and City Corporation (2014)
Sl.	District/CC	BCG	OPV1	Penta1	OPV2	Penta2	OPV3	Penta3	MR	FVC
1	Barguna	100	99.5	99.5	98.6	98.6	98.6	98.6	95.7	95.7
2	Barisal	99.5	99.5	99.5	99.5	99.5	99	99	99	99
3	Barisal CC	100	100	100	97.6	97.6	94.3	94.3	88.6	88.6
4	Bhola	100	99.5	99.5	98.6	98.6	96.7	96.7	91.9	91.9
5	Jhalokati	100	100	100	99.5	99.5	97.1	97.1	92.4	92.4
6	Patuakhali	99	99	99	97.6	97.6	97.1	97.1	93.8	93.8
7	Perojpur	100	100	100	99	99	97.6	97.6	96.2	96.2
8	Barisal Division	99.8	99.7	99.7	98.6	98.6	97.2	97.2	93.9	93.9
9	Bandarban	98.6	98.6	98.6	96.7	96.7	95.7	95.7	90	90
10	Brahmanbaria	100	100	100	100	100	100	100	98.6	98.6
11	Chandpur	99.5	99.5	99.5	99.5	99.5	98.1	98.1	90.5	90.5
12	Chittagong	99.5	99.5	99.5	98.6	98.6	97.1	97.1	94.8	94.8
13	Chittagong CC	100	100	100	98.1	98.1	97.6	97.6	94.8	94.8
14	Comilla	99	99	99	98.1	98.1	97.1	97.1	91	91
15	Comilla CC	99	99	99	99	99	98.1	98.1	96.2	96.2
16	Cox’s Bazar	99	99	99	97.1	97.1	97.1	97.1	94.8	94.8
17	Feni	99.5	99.5	99.5	99.5	99.5	99.5	99.5	96.2	96.2
18	Khagrachari	99	99	99	99	99	98.1	98.1	94.3	94.3
19	Lakshmipur	98.6	98.6	98.6	98.1	98.1	96.7	97.1	92.9	92.4
20	Noakhali	96.7	96.7	96.7	96.7	96.7	93.8	93.8	85.7	85.7
21	Rangamati	95.2	95.2	95.2	94.3	94.3	92.4	92.4	88.1	88.1
22	Chittagong Division	98.8	98.8	98.8	98.1	98.1	97	97.1	92.9	92.9
23	Dhaka	98.6	98.1	98.1	98.1	98.1	97.6	97.6	97.6	97.6
24	DNCC	99.5	99.5	99.5	99.5	99.5	99.5	99.5	97.6	97.6
25	DSCC	100	100	100	100	100	99	99	87.1	87.1
26	Faridpur	99	99	99	97.6	97.6	97.6	97.6	91.9	91.9
27	Gazipur	99.5	98.6	98.6	96.7	96.7	93.8	93.8	89	89
28	Gazipur CC	100	99.5	99.5	98.1	98.1	96.7	96.7	90	90
29	Gopalganj	100	100	100	99	99	97.6	97.6	96.7	96.7
30	Jamalpur	99.5	99.5	99.5	99	99	98.1	98.1	92.9	92.9
31	Kishoreganj	99	99	99	99	99	97.6	97.6	95.7	95.7
32	Madaripur	99.5	99.5	99.5	99	99	98.1	98.1	94.8	94.8
33	Manikganj	99.5	99.5	99.5	99.5	99.5	99	99	95.2	95.2
34	Munshiganj	100	100	100	99	99	98.6	98.6	97.6	97.6
35	Mymensingh	100	100	100	99.5	99.5	98.1	98.1	94.3	94.3
36	Narayanganj	99.5	99.5	99.5	99	99	96.7	96.7	93.3	92.9
37	Narayanganj CC	99	99	99	97.6	97.6	95.2	95.2	91.4	91.4
38	Narsingdhi	97.6	97.6	97.6	96.7	96.7	93.3	93.3	81	81
39	Netrokona	98.6	97.1	97.1	96.7	96.7	93.3	93.3	87.1	87.1
40	Rajbari	100	100	100	99.5	99.5	99.5	99.5	95.2	95.2
41	Sariatpur	99.5	98.1	98.1	96.7	96.7	95.2	95.2	89	89
42	Sherpur	99	98.6	98.6	96.2	96.2	93.8	93.8	88.6	88.6
43	Tangail	97.6	97.1	97.1	96.7	96.7	95.2	95.2	91.4	91.4
44	Dhaka Division	99.3	99	99	98.3	98.3	96.8	96.8	92.3	92.2
45	Bagerhat	100	100	100	99.5	99.5	98.1	98.1	96.2	96.2
46	Chuadanga	100	99.5	99.5	99	99	98.1	98.1	96.2	96.2
47	Jessore	100	99.5	99.5	99.5	99.5	99	99	94.8	94.8
48	Jhenaidah	100	100	100	100	100	99.5	99.5	95.7	95.7
49	Khulna	98.6	98.6	98.6	98.1	98.1	98.1	98.1	95.2	95.2
50	Khulna CC	100	100	100	97.6	97.6	93.3	93.3	85.2	85.2
51	Kushtia	100	100	100	99.5	99.5	99.5	99.5	96.7	96.7
52	Magura	99.5	98.6	98.6	97.6	97.6	96.2	96.2	92.4	92.4
53	Meherpur	99.5	99.5	99.5	98.6	98.6	98.1	98.1	95.2	95.2
54	Narail	100	100	100	98.6	98.6	96.7	96.7	88.1	88.1
55	Satkhira	98.6	98.6	98.6	98.1	98.1	96.2	96.2	91.9	91.9
56	Khulna Division	99.7	99.5	99.5	98.7	98.7	97.5	97.5	93.4	93.4
57	Bogra	99	99	99	98.6	98.6	98.1	98.1	96.2	96.2
58	Joypurhat	100	100	100	100	100	99.5	99.5	98.6	98.6
59	Natore	100	100	100	100	100	99.5	99.5	98.1	98.1
60	Naogaon	100	100	100	99.5	99.5	99	99	97.1	97.1
61	Chapai Nawabganj	100	98.6	98.6	97.6	97.6	95.2	95.2	92.4	92.4
62	Pabna	99	99	99	99	99	98.1	98.1	95.7	95.7
63	Rajshahi	100	100	100	100	100	99.5	99.5	99	99
64	Rajshahi CC	100	100	100	100	100	100	100	99	99
65	Sirajganj	99	99	99	98.6	98.6	97.6	97.6	94.8	94.8
66	Rajshahi Division	99.7	99.5	99.5	99.3	99.3	98.5	98.5	96.8	96.8
67	Dinajpur	100	100	100	100	100	99	99	93.8	93.8
68	Gaibandha	100	100	100	98.1	98.1	95.2	95.2	87.1	87.1
69	Kurigram	100	99.5	99.5	99.5	99.5	99	99	95.7	95.7
70	Lalmonirhat	100	100	100	99	99	98.6	98.6	95.2	95.2
71	Nilphamari	100	100	100	99	99	99	99	95.7	95.7
72	Panchagarh	100	100	100	100	100	99.5	99.5	96.7	96.7
73	Rangpur	99.5	99.5	99.5	99	99	97.1	97.1	93.3	93.3
74	Rangpur CC	100	100	100	99.5	99.5	98.6	98.6	92.4	92.4
75	Thakurgoan	100	100	100	99.5	99.5	98.6	98.6	94.8	94.8
76	Rangpur Division	99.9	99.9	99.9	99.3	99.3	98.3	98.3	93.9	93.9
77	Habiganj	98.1	98.1	98.1	98.1	98.1	95.7	95.7	91.9	91.9
78	Moulvi Bazar	98.6	98.6	98.6	98.1	98.1	94.8	94.8	90	90
79	Sunamganj	96.7	95.7	95.7	92.9	92.9	92.4	92.4	87.6	87.6
80	Sylhet	97.6	95.2	95.2	92.4	92.4	88.1	88.1	84.3	84.3
81	Sylhet CC	96.7	96.7	96.7	95.7	95.7	92.4	92.4	89	89
82	Sylhet Division	97.5	96.9	96.9	95.4	95.4	92.7	92.7	88.6	88.6
83	National	99.2	99	99	98.4	98.4	97.1	97.1	93.2	93.2
84	Urban	99.5	99.4	99.4	98.7	98.7	97.6	97.6	92.9	92.9
85	Rural	99.2	99	99	98.3	98.3	97.1	97.1	93.4	93.3
86	Dhaka CC Slum	99	98.1	98.1	94.8	94.8	90.5	90.5	82.9	82.9
87	Chittagong CC Slum	97.6	97.1	97.1	93.3	93.3	89	89	76.2	76.2
